# Supplementary material for: New insights into the genetic diversity of the stone crayfish: taxonomic and conservation implications
Source: BMC Evol Biol. 2020 Nov 6;20:146. doi: 10.1186/s12862-020-01709-1 (PMC7648294; doi:10.1186/s12862-020-01709-1)
Supplement: Supplementary file 1 — Additional file 1: List of Austropotamobius torrentium, as well as Austropotamobius pallipes, Astacus astacus and Pontastacus leptodactylus sequences used in the analyses. The information comprises the name of the country and sampling site, mtDNA phylogroup, COI haplotype ID and their GenBank Accession numbers, 16S haplotypte ID and their GenBank Accession numbers, concatenated sequences ID, ITS2 ID and their GenBank Accession numbers and bibliographic references. [file 12862_2020_1709_MOESM1_ESM.xlsx]

## Sheet: Additional file 1 
Country, sampling site	Phylogroup	COI ID	Acc. No. COI	16S ID	Acc. No. 16S	Concatenated sequences ID	ITS2 ID	Acc. No. ITS2	authors
Austria: Archbach, Reutte	CSE	5	JF293409	10	JF293377	5_10	/	/	Klobučar et al. 2013
Austria: Schinzengraben, Pressegger See, Hermangor	CSE	72	AY667130	/	/	/	/	/	Trontelj et al. 2005
Austria: Wienerwald	CSE	66	AM180946	/	/	/	/	/	Schubart and Huber, 2006
Austria: Zainer Bach, Arnoldstein	CSE	72	AY667130	/	/	/	/	/	Trontelj et al. 2005
Austria: Zainer Bach, Arnoldstein	CSE	72	AY667130	/	/	/	/	/	Trontelj et al. 2005
Austria: Zainer Bach, Arnoldstein	CSE	72	AY667130	/	/	/	/	/	Trontelj et al. 2005
Bosnia and Herzegovina: Crna rijeka, Trnovo	CSE	2	JF293406	9	JF293376	2_9	/	/	Klobučar et al. 2013
Bosnia and Herzegovina: Crna rijeka, Trnovo	CSE	2	JF293406	9	JF293376	2_9	/	/	Klobučar et al. 2013
Bosnia and Herzegovina: Crna rijeka, Trnovo	CSE	2	JF293406	9	JF293376	2_9	/	/	Klobučar et al. 2013
Bosnia and Herzegovina: Crna rijeka, Trnovo	CSE	2	JF293406	9	JF293376	2_9	/	/	Klobučar et al. 2013
Bosnia and Herzegovina: Crna rijeka, Trnovo	CSE	2	JF293406	9	JF293376	2_9	/	/	Klobučar et al. 2013
Bosnia and Herzegovina: Crna rijeka, Trnovo	CSE	3	JF293407	9	JF293376	3_9	/	/	Klobučar et al. 2013
Bosnia and Herzegovina: Crna rijeka, Trnovo	CSE	4	JF293408	9	JF293376	4_9	/	/	Klobučar et al. 2013
Bosnia and Herzegovina: Kavuša, Gornji Vakuf	CSE	88	JN683354	4	JF293371	88_4	/	/	Klobučar et al. 2013
Bosnia and Herzegovina: Kavuša, Gornji Vakuf	CSE	88	JN683354	4	JF293371	88_4	/	/	Klobučar et al. 2013
Bosnia and Herzegovina: Kavuša, Gornji Vakuf	CSE	88	JN683354	4	JF293371	88_4	/	/	Klobučar et al. 2013
Bosnia and Herzegovina: Korana, Bosansko Grahovo	LD	/	/	19	JF293386	/	/	/	Klobučar et al. 2013
Bosnia and Herzegovina: Sutjeska River, Tjentište	CSE	3	JF293407	9	JF293376	3_9	/	/	Present study
Bosnia and Herzegovina: Unnamed stream, Preodac	LD	58	JF293462	17	JF293384	58_17	/	/	Klobučar et al. 2013
Bosnia and Herzegovina: Unnamed stream, Preodac	LD	59	JF293463	17	JF293384	59_17	/	/	Klobučar et al. 2013
Bulgaria: Rositsa, Rositsa	CSE	6	JF293410	12	JF293379	6_12	/	/	Klobučar et al. 2013
Bulgaria: Rositsa, Rositsa	CSE	6	JF293410	12	JF293379	6_12	/	/	Klobučar et al. 2013
Bulgaria: Rositsa, Rositsa	CSE	6	JF293410	12	JF293379	6_12	/	/	Klobučar et al. 2013
Bulgaria: Sandanska Bistrica, Sandanski	SB	81	AM180948	39	AM181348	81_39	/	/	Schubart and Huber, 2006
Bulgaria: Sandanska Bistrica, Sandanski	SB	81	AM180948	39	AM181348	81_39	/	/	Schubart and Huber, 2006
Bulgaria: Sedrac, Razlog	SB	1	JF293405	13	JF293380	1_13	/	/	Klobučar et al. 2013
Bulgaria: Sedrac, Razlog	SB	1	JF293405	13	JF293380	1_13	/	/	Klobučar et al. 2013
Bulgaria: Sedrac, Razlog	SB	1	JF293405	13	JF293380	1_13	/	/	Klobučar et al. 2013
Croatia: Badnjevice channel, Donji Proložac	BAN	41	JF293445	27	JF293394	41_27	/	/	Klobučar et al. 2013
Croatia: Bela Vodica Stream, Vela Voda	GK	/	/	47	MT534387	/	/	/	Present study
Croatia: Bela Vodica Stream, Vela Voda	GK	/	/	47	MT534387	/	/	/	Present study
Croatia: Bela Vodica Stream, Vela Voda	GK	101	MT435959	14	JF293381	101_14	/	/	Present study
Croatia: Bela vodica Stream, Vela Voda	GK	26	JF293430	14	JF293381	26_14	/	/	Present study
Croatia: Bela vodica Stream, Vela Voda	GK	26	JF293430	14	JF293381	26_14	/	/	Present study
Croatia: Bilić Stream	ŽPB	/	/	28	JF293395	/	/	/	Present study
Croatia: Bilić Stream	ŽPB	105	MT435963	28	JF293395	105_28	/	/	Present study
Croatia: Blate, Malinci	GK	/	/	14	JF293381	/	/	/	Present study
Croatia: Blate, Malinci	GK	/	/	14	JF293381	/	/	/	Present study
Croatia: Blate, Malinci	GK	/	/	14	JF293381	/	/	/	Present study
Croatia: Blate, Malinci	GK	/	/	14	JF293381	/	/	/	Present study
Croatia: Blate, Malinci	GK	/	/	14	JF293381	/	/	/	Present study
Croatia: Blate, Malinci	GK	/	/	14	JF293381	/	/	/	Present study
Croatia: Blate, Malinci	GK	/	/	14	JF293381	/	/	/	Present study
Croatia: Blate, Malinci	GK	24	JF293429	14	JF293381	24_14	/	/	Present study
Croatia: Blate, Malinci	GK	24	JF293430	14	JF293381	24_14	/	/	Present study
Croatia: Blate, Malinci	GK	24	JF293431	14	JF293381	24_14	/	/	Present study
Croatia: Blate, Malinci	GK	24	JF293428	14	JF293381	24_14	/	/	Klobučar et al. 2013
Croatia: Blate, Malinci	GK	24	JF293428	14	JF293381	24_14	/	/	Klobučar et al. 2013
Croatia: Blate, Malinci	GK	24	JF293428	14	JF293381	24_14	/	/	Klobučar et al. 2013
Croatia: Blate, Malinci	GK	24	JF293428	14	JF293381	24_14	/	/	Klobučar et al. 2013
Croatia: Blate, Malinci	GK	24	JF293428	14	JF293381	24_14	/	/	Klobučar et al. 2013
Croatia: Blate, Malinci	GK	24	JF293428	14	JF293381	24_14	/	/	Klobučar et al. 2013
Croatia: Blate, Malinci	GK	24	JF293428	14	JF293381	24_14	/	/	Klobučar et al. 2013
Croatia: Blate, Malinci	GK	24	JF293428	14	JF293381	24_14	/	/	Klobučar et al. 2013
Croatia: Blate, Malinci	GK	24	JF293428	14	JF293381	24_14	/	/	Klobučar et al. 2013
Croatia: Blate, Malinci	GK	24	JF293428	14	JF293381	24_14	/	/	Klobučar et al. 2013
Croatia: Blate, Malinci	GK	24	JF293428	14	JF293381	24_14	/	/	Klobučar et al. 2013
Croatia: Blate, Malinci	GK	25	JF293429	14	JF293381	25_14	/	/	Klobučar et al. 2013
Croatia: Bliznec Stream	CSE	13	JF293417	4	JF293371	13_4	/	/	Present study
Croatia: Bliznec Stream	CSE	13	JF293417	4	JF293371	13_4	/	/	Present study
Croatia: Bliznec Stream	CSE	13	JF293417	56	MT438409	13_56	7	MT444857	Present study
Croatia: Bliznec Stream	CSE	139	MT435997	4	JF293371	139_4	/	/	Present study
Croatia: Bliznec Stream	CSE	139	MT435997	4	JF293371	139_4	/	/	Present study
Croatia: Bliznec Stream	CSE	140	MT435998	58	MT438410	140_58	/	/	Present study
Croatia: Bliznec Stream	CSE	141	MT435999	4	JF293371	141_4	/	/	Present study
Croatia: Bliznec Stream	CSE	142	MT436000	4	JF293371	142_4	/	/	Present study
Croatia: Bojna, Bojna	KOR	/	/	31	JF293398	/	/	/	Klobučar et al. 2013
Croatia: Brebornica, Krnjak	ŽPB	45	JF293449	28	JF293395	45_28	/	/	Klobučar et al. 2013
Croatia: Bregana, Grdanjci	CSE	/	/	4	JF293371	/	/	/	Klobučar et al. 2013
Croatia: Bresni potok, Gerovo	GK	26	JF293430	14	JF293381	26_14	/	/	Klobučar et al. 2013
Croatia: Bresni potok, Gerovo	GK	/	/	14	JF293381	/	/	/	Present study
Croatia: Bručina, Glina	BAN	92	JN683351	40	JN683357	92_40	/	/	Klobučar et al. 2013
Croatia: Bručina, Glina	BAN	93	JN683352	40	JN683357	93_40	/	/	Klobučar et al. 2013
Croatia: Bručina, Glina	BAN	/	/	40	JN683357	/	/	/	Present study
Croatia: Bručina, Glina	BAN	132	MT435990	40	JN683357	132_40	/	/	Present study
Croatia: Bručina, Glina	BAN	133	MT435991	40	JN683357	133_40	5	MT444854	Present study
Croatia: Bručina, Glina	BAN	134	MT435992	40	JN683357	134_40	/	/	Present study
Croatia: Bručina, Glina	BAN	92	JN683351	40	JN683357	92_40	4	MT444853	Present study
Croatia: Bručina, Glina	BAN	92	JN683351	40	JN683357	92_40	/	/	Present study
Croatia: Bručina, Glina	BAN	92	JN683351	40	JN683357	92_40	/	/	Present study
Croatia: Bručina, Glina	BAN	92	JN683351	40	JN683357	92_40	/	/	Present study
Croatia: Bručina, Glina	BAN	92	JN683351	40	JN683357	92_40	/	/	Present study
Croatia: Bručina, Glina	BAN	93	JN683352	40	JN683357	93_40	5	MT444854	Present study
Croatia: Bukovica, Novo Selo	CSE	17	JF293421	8	JF293375	17_8	/	/	Klobučar et al. 2013
Croatia: Curak, Glušinja	CSE	/	/	4	JF293371	/	/	/	Klobučar et al. 2013
Croatia: Curak, Glušinja	CSE	/	/	4	JF293371	/	/	/	Klobučar et al. 2013
Croatia: Curak, Glušinja	CSE	/	/	6	JF293373	/	/	/	Klobučar et al. 2013
Croatia: Delnički Stream	GK	135	MT435993	14	JF293381	135_14	/	/	Present study
Croatia: Delnički Stream	GK	135	MT435993	14	JF293381	135_14	/	/	Present study
Croatia: Delnički Stream	GK	26	JF293430	68	MT534393	26_68	10	MT444875	Present study
Croatia: Delnički Stream	GK	26	JF293430	14	JF293381	26_14	/	/	Present study
Croatia: Delnički Stream	GK	26	JF293430	14	JF293381	26_14	9	MT444874	Present study
Croatia: Delnički Stream	GK	26	JF293430	14	JF293381	26_14	/	/	Present study
Croatia: Delnički Stream	GK	26	JF293430	14	JF293381	26_14	/	/	Present study
Croatia: Delnički Stream	GK	26	JF293430	14	JF293381	26_14	/	/	Present study
Croatia: Delnički Stream	GK	26	JF293430	14	JF293381	26_14	/	/	Present study
Croatia: Dodigovac Stream, Jagetići	ŽPB	/	/	50	MT534389	/	/	/	Present study
Croatia: Dodigovac Stream, Jagetići	ŽPB	/	/	50	MT534389	/	/	/	Present study
Croatia: Dodigovac Stream, Jagetići	ŽPB	138	MT435996	30	JF293397	138_30	/	/	Present study
Croatia: Dodigovac Stream, Jagetići	ŽPB	138	MT435996	30	JF293397	138_30	/	/	Present study
Croatia: Dolje, Podsused	CSE	7	JF293411	4	JF293371	7_4	/	/	Klobučar et al. 2013
Croatia: Dolje, Podsused	CSE	8	JF293412	4	JF293371	8_4	/	/	Klobučar et al. 2013
Croatia: Dolje, Podsused	CSE	7	JF293411	4	JF293371	7_4	7	MT444857	Present study
Croatia: Dolje, Podsused	CSE	7	JF293411	4	JF293371	7_4	/	/	Present study
Croatia: Dolje, Podsused	CSE	8	JF293412	4	JF293371	8_4	8	MT444858	Present study
Croatia: Dolje, Podsused	CSE	8	JF293412	4	JF293371	8_4	/	/	Present study
Croatia: Dolje, Podsused	CSE	8	JF293412	4	JF293371	8_4	/	/	Present study
Croatia: Dolje, Podsused	CSE	8	JF293412	4	JF293371	8_4	/	/	Present study
Croatia: Dolje, Podsused	CSE	8	JF293412	4	JF293371	8_4	/	/	Present study
Croatia: Dolje, Podsused	CSE	8	JF293412	4	JF293371	8_4	/	/	Present study
Croatia: Dolje, Podsused	CSE	8	JF293412	/	/	8_4	/	/	Present study
Croatia: Draga Stream, Vera	ŽPB	104	MT435962	28	JF293395	104_28	/	/	Present study
Croatia: Dubravica, Pušća	CSE	9	JF293413	4	JF293371	9_4	/	/	Klobučar et al. 2013
Croatia: Gerovčica, Gerovo	GK	26	JF293430	14	JF293381	26_14	/	/	Klobučar et al. 2013
Croatia: Glinica River, Gojkovac	KOR	102	MT435960	42	MT438397	102_42	23	MT444876	Present study
Croatia: Glinica River, Gojkovac	KOR	/	/	43	MT534385	/	23	MT444876	Present study
Croatia: Gračanski potok, Zagreb	CSE	10	JF293414	4	JF293371	10_4	/	/	Klobučar et al. 2013
Croatia: Gramaljska Dobra, Gramalj	GK	27	JF293431	16	JF293383	27_16	/	/	Klobučar et al. 2013
Croatia: Gramaljska Dobra, Gramalj	GK	/	/	16	JF293383	/	/	/	Klobučar et al. 2013
Croatia: Gramaljska Dobra, Gramalj	GK	/	/	16	JF293383	/	/	/	Klobučar et al. 2013
Croatia: Ivanečka Željeznica, Ivanec	CSE	11	JF293415	1	JF293368	11_1	/	/	Klobučar et al. 2013
Croatia: Izvir, Mrzlo Polje Žumberačko	CSE	/	/	4	JF293371	/	/	/	Klobučar et al. 2013
Croatia: Jarak Stream, tributary of Bregana, Stojdraga	CSE	124	MT435982	4	JF293371	124_4	/	/	Present study
Croatia: Jarak Stream, tributary of Bregana, Stojdraga	CSE	124	MT435982	4	JF293371	124_4	/	/	Present study
Croatia: Jarak Stream, tributary of Bregana, Stojdraga	CSE	124	MT435982	4	JF293371	124_4	/	/	Present study
Croatia: Jarak Stream, tributary of Bregana, Stojdraga	CSE	124	MT435982	4	JF293371	124_4	/	/	Present study
Croatia: Jarak Stream, tributary of Bregana, Stojdraga	CSE	124	MT435982	4	JF293371	124_4	/	/	Present study
Croatia: Jarak Stream, tributary of Bregana, Stojdraga	CSE	124	MT435982	4	JF293371	124_4	/	/	Present study
Croatia: Jarak Stream, tributary of Bregana, Stojdraga	CSE	145	MT436003	4	JF293371	145_4	/	/	Present study
Croatia: Jarak Stream, tributary of Bregana, Stojdraga	CSE	146	MT436004	60	MT438411	146_60	/	/	Present study
Croatia: Jarak Stream, tributary of Bregana, Stojdraga	CSE	147	MT436005	5	JF293372	147_5	/	/	Present study
Croatia: Jarak, Jelenići	ŽPB	46	JF293450	29	JF293396	46_29	/	/	Klobučar et al. 2013
Croatia: Jarak, Jelenići	ŽPB	46	JF293450	29	JF293396	46_29	/	/	Klobučar et al. 2013
Croatia: Jarak, Sošice	ŽPB	47	JF293451	30	JF293397	47_30	/	/	Klobučar et al. 2013
Croatia: Jarak, Sošice	ŽPB	48	JF293452	30	JF293397	48_30	/	/	Klobučar et al. 2013
Croatia: Jarak, Sošice	ŽPB	48	JF293452	30	JF293397	48_30	/	/	Klobučar et al. 2013
Croatia: Jarak, Sošice	ŽPB	48	JF293452	30	JF293397	48_30	/	/	Klobučar et al. 2013
Croatia: Jarak, Sošice	ŽPB	48	JF293452	30	JF293397	48_30	/	/	Klobučar et al. 2013
Croatia: Jarak, Sošice	ŽPB	48	JF293452	30	JF293397	48_30	/	/	Klobučar et al. 2013
Croatia: Jarak, Sošice	ŽPB	48	JF293452	32	JF293399	48_32	/	/	Klobučar et al. 2013
Croatia: Jarak, Stojdraga	CSE	12	JF293416	4	JF293371	12_4	/	/	Klobučar et al. 2013
Croatia: Jarak, Stojdraga	CSE	12	JF293416	4	JF293371	12_4	/	/	Klobučar et al. 2013
Croatia: Jarak, Stojdraga	CSE	12	JF293416	5	JF293372	12_5	/	/	Klobučar et al. 2013
Croatia: Jaruga River, Lug polje	ŽPB	45	JF293449	30	JF293397	45_30	/	/	Present study
Croatia: Javnica Stream	BAN	/	/	40	JN683357	/	/	/	Present study
Croatia: Javnica Stream	BAN	92	JN683351	40	JN683357	92_40	/	/	Present study
Croatia: Javnica Stream	BAN	92	JN683351	40	JN683357	92_40	/	/	Present study
Croatia: Kobilica, Palanka	LD	/	/	/	/	/	1	KX370606	Jelić et al. 2016
Croatia: Kobilica, Palanka	LD	/	/	/	/	/	1	KX370607	Jelić et al. 2016
Croatia: Kobilica, Palanka	LD	/	/	/	/	/	1	KX370608	Jelić et al. 2016
Croatia: Kobilica, Palanka	LD	61	JF293465	17	JF293384	61_17	/	/	Klobučar et al. 2013
Croatia: Kobilica, Palanka	LD	61	JF293465	17	JF293384	61_17	/	/	Klobučar et al. 2013
Croatia: Kobilica, Palanka	LD	62	JF293466	17	JF293384	62_17	/	/	Klobučar et al. 2013
Croatia: Kobilica, Palanka	LD	89	JN683348	17	JF293384	89_17	/	/	Klobučar et al. 2013
Croatia: Kobilica, Palanka	LD	/	/	17	JF293384	/	/	/	Klobučar et al. 2013
Croatia: Kraljevec, Zagreb	CSE	13	JF293417	4	JF293371	13_4	/	/	Klobučar et al. 2013
Croatia: Krasulja, Korenica	LD	89	JN683348	17	JF293384	89_17	/	/	Klobučar et al. 2013
Croatia: Krasulja, Korenica	LD	89	JN683348	17	JF293384	89_17	/	/	Klobučar et al. 2013
Croatia: Krasulja, Korenica	LD	/	/	17	JF293384	/	1	KX370606	Present study
Croatia: Krasulja, Korenica	LD	89	JN683348	17	JF293384	89_17	11	MT444877	Present study
Croatia: Krasulja, Korenica	LD	89	JN683348	17	JF293384	89_17	1	KX370606	Present study
Croatia: Lonja, Paka	CSE	11	JF293415	3	JF293370	11_3	/	/	Klobučar et al. 2013
Croatia: Maja, Glina	BAN	92	JN683351	40	JN683357	92_40	/	/	Klobučar et al. 2013
Croatia: Maja, Glina	BAN	92	JN683351	40	JN683357	92_40	/	/	Klobučar et al. 2013
Croatia: Maja, Glina	BAN	/	/	40	JN683357	/	/	/	Present study
Croatia: Maja, Glina	BAN	/	/	40	JN683357	/	/	/	Present study
Croatia: Maja, Glina	BAN	129	MT435987	55	MT534391	129_55	5	MT444854	Present study
Croatia: Maja, Glina	BAN	130	MT435988	40	JN683357	130_40	/	/	Present study
Croatia: Maja, Glina	BAN	131	MT435989	40	JN683357	131_40	/	/	Present study
Croatia: Maja, Glina	BAN	92	JN683351	40	JN683357	92_40	/	/	Present study
Croatia: Maja, Glina	BAN	92	JN683351	40	JN683357	92_40	4	MT444853	Present study
Croatia: Maja, Glina	BAN	92	JN683351	40	JN683357	92_40	5	MT444854	Present study
Croatia: Maja, Glina	BAN	92	JN683351	40	JN683357	92_40	5	MT444854	Present study
Croatia: Maja, Glina	BAN	92	JN683351	40	JN683357	92_40	/	/	Present study
Croatia: Maja, Glina	BAN	92	JN683351	40	JN683357	92_40	/	/	Present study
Croatia: Maja, Glina	BAN	92	JN683351	40	JN683357	92_40	/	/	Present study
Croatia: Maja, Glina	BAN	92	JN683351	40	JN683357	92_40	/	/	Present study
Croatia: Maja, Glina	BAN	92	JN683351	40	JN683357	92_40	/	/	Present study
Croatia: Maja, Glina	BAN	92	JN683351	40	JN683357	92_40	/	/	Present study
Croatia: Maja, Glina	BAN	92	JN683351	59	MT438407	92_59	/	/	Present study
Croatia: Maja, Glina	BAN	92	JN683351	59	MT438407	92_59	/	/	Present study
Croatia: Mrzlak, Zagreb	CSE	/	/	4	JF293371	/	/	/	Klobučar et al. 2013
Croatia: Mrzlak, Zagreb	CSE	/	/	4	JF293371	/	/	/	Klobučar et al. 2013
Croatia: Mrzlica Stream, Mrzla Vodica	GK	/	/	14	JF293381	/	/	/	Present study
Croatia: Munjava River, Cerovnik	ŽPB	42	JF293446	28	JF293395	42_28	13	MT444880	Present study
Croatia: Oblakovića vrelo, Gornja Bačuga	BAN	/	/	40	JN683357	/	/	/	Present study
Croatia: Oblakovića vrelo, Gornja Bačuga	BAN	92	JN683351	40	JN683357	92_40	/	/	Present study
Croatia: Oblakovića vrelo, Gornja Bačuga	BAN	92	JN683351	40	JN683357	92_40	/	/	Present study
Croatia: Oblakovića vrelo, Gornja Bačuga	BAN	92	JN683351	40	JN683357	92_40	/	/	Present study
Croatia: Oblakovića vrelo, Gornja Bačuga	BAN	92	JN683351	40	JN683357	92_40	/	/	Present study
Croatia: Oblakovića vrelo, Gornja Bačuga	BAN	92	JN683351	40	JN683357	92_40	/	/	Present study
Croatia: Oblakovića vrelo, Gornja Bačuga	BAN	92	JN683351	40	JN683357	92_40	/	/	Present study
Croatia: Očura Stream	CSE	/	/	4	JF293371	/	/	/	Present study
Croatia: Očura Stream	CSE	/	/	4	JF293371	/	/	/	Present study
Croatia: Okićnica, Donji Gorički	CSE	14	JF293418	2	JF293369	14_2	/	/	Klobučar et al. 2013
Croatia: Okićnica, Donji Gorički	CSE	14	JF293418	2	JF293369	14_2	/	/	Klobučar et al. 2013
Croatia: Okićnica, Donji Gorički	CSE	15	JF293419	2	JF293369	144_2	/	/	Klobučar et al. 2013
Croatia: Okićnica, Donji Gorički	CSE	/	/	2	JF293369	/	/	/	Present study
Croatia: Okićnica, Donji Gorički	CSE	/	/	2	JF293369	/	/	/	Present study
Croatia: Okićnica, Donji Gorički	CSE	/	/	2	JF293369	/	/	/	Present study
Croatia: Okićnica, Donji Gorički	CSE	/	/	2	JF293369	/	/	/	Present study
Croatia: Okićnica, Donji Gorički	CSE	108	MT435966	2	JF293369	108_2	/	/	Present study
Croatia: Okićnica, Donji Gorički	CSE	108	MT435966	2	JF293369	108_2	/	/	Present study
Croatia: Okićnica, Donji Gorički	CSE	108	MT435966	2	JF293369	108_2	/	/	Present study
Croatia: Okićnica, Donji Gorički	CSE	143	MT436001	2	JF293369	143_2	14	MT444878	Present study
Croatia: Okićnica, Donji Gorički	CSE	143	MT436001	2	JF293369	143_2	/	/	Present study
Croatia: Okićnica, Donji Gorički	CSE	143	MT436001	2	JF293369	143_2	/	/	Present study
Croatia: Okićnica, Donji Gorički	CSE	143	MT436001	2	JF293369	143_2	/	/	Present study
Croatia: Okićnica, Donji Gorički	CSE	144	MT436002	2	JF293369	144_2	/	/	Present study
Croatia: Orašnica Stream, Knin	LD	90	JN683349	17	JF293384	90_17	/	/	Klobučar et al. 2013
Croatia: Orašnica Stream, Knin	LD	90	JN683349	17	JF293384	90_17	/	/	Klobučar et al. 2013
Croatia: Orašnica Stream, Knin	LD	/	/	17	JF293384	/	1	KX370606	Present study
Croatia: Orašnica Stream, Knin	LD	/	/	17	JF293384	/	1	KX370606	Present study
Croatia: Orašnica Stream, Knin	LD	/	/	17	JF293384	/	1	KX370606	Present study
Croatia: Pecka Stream, Topusko	KOR	106	MT435964	51	MT534390	106_51	23	MT444876	Present study
Croatia: Radošnica Stream, tributary of Žirovnica	BAN	97	MT435955	40	JN683357	97_40	/	/	Present study
Croatia: Rakova voda, Strmica	LD	/	/	18	JF293385	/	/	/	Klobučar et al. 2013
Croatia: Rakova voda, Strmica	LD	/	/	18	JF293385	/	/	/	Klobučar et al. 2013
Croatia: Rakova voda, Strmica	LD	/	/	18	JF293385	/	/	/	Klobučar et al. 2013
Croatia: Rakova voda, Strmica	LD	/	/	18	JF293385	/	/	/	Klobučar et al. 2013
Croatia: Rakova voda, Strmica	LD	/	/	18	JF293385	/	/	/	Klobučar et al. 2013
Croatia: Ratković, Donji Puškarići	ŽPB	45	JF293449	28	JF293395	45_28	/	/	Klobučar et al. 2013
Croatia: Rječica, Jezerce	LD	/	/	17	JF293384	/	/	/	Klobučar et al. 2013
Croatia: Rječica, Jezerce	LD	/	/	17	JF293384	/	/	/	Klobučar et al. 2013
Croatia: Ruševica Stream, Maljevačko selište/Čulibrci	KOR	/	/	42	MT438397	/	/	/	Present study
Croatia: Ruševica Stream, Maljevačko selište/Čulibrci	KOR	98	MT435956	42	MT438397	98_42	23	MT444876	Present study
Croatia: Ruševica Stream, Maljevačko selište/Čulibrci	KOR	98	MT435956	42	MT438397	98_42	/	/	Present study
Croatia: Sarni, Kraljev Vrh	CSE	22	JF293426	4	JF293371	22_4	/	/	Klobučar et al. 2013
Croatia: Sarni, Kraljev Vrh	CSE	22	JF293426	4	JF293371	22_4	/	/	Klobučar et al. 2013
Croatia: Sartuk, Sertić Poljana	ŽPB	50	JF293454	28	JF293395	50_28	/	/	Klobučar et al. 2013
Croatia: Sartuk, Sertić Poljana	ŽPB	50	JF293454	28	JF293395	50_28	/	/	Present study
Croatia: Sartuk, Sertić Poljana	ŽPB	50	JF293454	28	JF293395	50_28	/	/	Present study
Croatia: Sartuk, Sertić Poljana	ŽPB	50	JF293454	28	JF293395	50_28	17	MT444881	Present study
Croatia: Slatina, Dvor	BAN	92	JN683351	40	JN683357	92_40	/	/	Klobučar et al. 2013
Croatia: Sopotnica Stream, Sopot	CSE	103	MT435961	4	JF293371	103_4	/	/	Present study
Croatia: Sopotnica Stream, Sopot	CSE	96	MT435954	4	JF293371	96_4	/	/	Present study
Croatia: Sopotski slap, Sošice	ŽPB	48	JF293452	30	JF293397	48_30	/	/	Klobučar et al. 2013
Croatia: Sopotski slap, Sošice	ŽPB	48	JF293452	30	JF293397	48_30	/	/	Klobučar et al. 2013
Croatia: Sopotski slap, Sošice	ŽPB	48	JF293452	30	JF293397	48_30	/	/	Klobučar et al. 2013
Croatia: Sopotski slap, Sošice	ŽPB	51	JF293455	30	JF293397	51_30	/	/	Klobučar et al. 2013
Croatia: Sopotski slap, Sošice	ŽPB	51	JF293455	30	JF293397	51_30	/	/	Klobučar et al. 2013
Croatia: Sopotski slap, Sošice	ŽPB	51	JF293455	30	JF293397	51_30	/	/	Klobučar et al. 2013
Croatia: Sopotski slap, Sošice	ŽPB	51	JF293455	30	JF293397	51_30	/	/	Klobučar et al. 2013
Croatia: Sopotski slap, Sošice	ŽPB	51	JF293455	30	JF293397	51_30	/	/	Klobučar et al. 2013
Croatia: Sopotski slap, Sošice	ŽPB	48	JF293452	30	JF293397	48_30	/	/	Present study
Croatia: Sopotski slap, Sošice	ŽPB	48	JF293452	30	JF293397	48_30	/	/	Present study
Croatia: Sopotski slap, Sošice	ŽPB	51	JF293455	30	JF293397	51_30	/	/	Present study
Croatia: Sopotski slap, Sošice	ŽPB	51	JF293455	30	JF293397	51_30	/	/	Present study
Croatia: Sopotski slap, Sošice	ŽPB	51	JF293455	30	JF293397	51_30	/	/	Present study
Croatia: Sopotski slap, Sošice	ŽPB	51	JF293455	30	JF293397	51_30	/	/	Present study
Croatia: Sopotski slap, Sošice	ŽPB	51	JF293455	30	JF293397	51_30	/	/	Present study
Croatia: Sopotski slap, Sošice	ŽPB	/	/	30	JF293397	/	18	MT444882	Present study
Croatia: Sopotski slap, Sošice	ŽPB	/	/	30	JF293397	/	/	/	Present study
Croatia: Sopotski slap, Sošice	ŽPB	/	/	28	JF293395	/	/	/	Present study
Croatia: Sopotski slap, Sošice	ŽPB	/	/	30	JF293397	/	/	/	Present study
Croatia: Sopotski slap, Sošice	ŽPB	/	/	30	JF293397	/	/	/	Present study
Croatia: Sopotski slap, Sošice	ŽPB	/	/	30	JF293397	/	/	/	Present study
Croatia: Source Jezero, Sinj	LD	57	JF293461	17	JF293384	57_17	/	/	Klobučar et al. 2013
Croatia: Srebrenica, Donji Srb	LD	91	JN683350	17	JF293384	91_17	/	/	Klobučar et al. 2013
Croatia: Srebrenica, Donji Srb	LD	91	JN683350	17	JF293384	91_17	/	/	Klobučar et al. 2013
Croatia: Stublenka Stream	GK	/	/	/	/	/	9	MT444874	Present study
Croatia: Stupnica Stream	BAN	92	JN683351	40	JN683357	92_40	/	/	Present study
Croatia: Suvaja, Sošice	ŽPB	48	JF293452	28	JF293395	48_28	/	/	Klobučar et al. 2013
Croatia: Tounjčica River, Kamenica Skradnička	ŽPB	100	MT435958	50	MT534389	100_50	/	/	Present study
Croatia: Tounjčica River, Kamenica Skradnička	ŽPB	100	MT435958	50	MT534389	100_50	/	/	Present study
Croatia: Unnamed source, Malinci	GK	29	JF293433	14	JF293381	29_14	/	/	Klobučar et al. 2013
Croatia: Unnamed source, Malinci	GK	29	JF293433	14	JF293381	29_14	/	/	Klobučar et al. 2013
Croatia: Unnamed source, Malinci	GK	29	JF293433	14	JF293381	29_14	/	/	Klobučar et al. 2013
Croatia: Unnamed source, Malinci	GK	29	JF293433	14	JF293381	29_14	/	/	Klobučar et al. 2013
Croatia: Unnamed source, Malinci	GK	29	JF293433	14	JF293381	29_14	/	/	Klobučar et al. 2013
Croatia: Unnamed source, Malinci	GK	29	JF293433	14	JF293381	29_14	/	/	Klobučar et al. 2013
Croatia: Unnamed source, Malinci	GK	29	JF293433	14	JF293381	29_14	/	/	Klobučar et al. 2013
Croatia: Unnamed source, Malinci	GK	29	JF293433	14	JF293381	29_14	/	/	Klobučar et al. 2013
Croatia: Unnamed source, Malinci	GK	29	JF293433	14	JF293381	29_14	/	/	Klobučar et al. 2013
Croatia: Unnamed source, Malinci	GK	30	JF293434	14	JF293381	30_14	/	/	Klobučar et al. 2013
Croatia: Unnamed source, Malinci	GK	30	JF293434	14	JF293381	30_14	/	/	Klobučar et al. 2013
Croatia: Unnamed source, Malinci	GK	31	JF293435	14	JF293381	31_14	/	/	Klobučar et al. 2013
Croatia: Unnamed stream, Bela Vodica, Vele vode	GK	26	JF293430	14	JF293381	26_14	/	/	Klobučar et al. 2013
Croatia: Unnamed stream, Crkveni Vrhovci	CSE	16	JF293420	7	JF293374	16_17	/	/	Klobučar et al. 2013
Croatia: Unnamed stream, Crkveni Vrhovci	CSE	16	JF293420	7	JF293374	16_17	/	/	Klobučar et al. 2013
Croatia: Unnamed stream, Crni Lug	GK	26	JF293430	14	JF293381	26_14	/	/	Klobučar et al. 2013
Croatia: Unnamed stream, Crni Lug	GK	26	JF293430	14	JF293381	26_14	/	/	Klobučar et al. 2013
Croatia: Unnamed stream, Crni Lug	GK	/	/	14	JF293381	/	/	/	Klobučar et al. 2013
Croatia: Unnamed stream, Crni Lug	GK	/	/	14	JF293381	/	/	/	Klobučar et al. 2013
Croatia: Unnamed stream, Čujića Krčevina	LD	57	JF293461	17	JF293384	57_17	/	/	Klobučar et al. 2013
Croatia: Unnamed stream, Čujića Krčevina	LD	60	JF293464	17	JF293384	60_17	/	/	Klobučar et al. 2013
Croatia: Unnamed stream, Čujića Krčevina	LD	/	/	17	JF293384	/	/	/	Klobučar et al. 2013
Croatia: Unnamed stream, Čujića Krčevina	LD	/	/	17	JF293384	/	15	MT444878	Present study
Croatia: Unnamed stream, Čujića Krčevina	LD	/	/	17	JF293384	/	/	/	Present study
Croatia: Unnamed stream, Čujića Krčevina	LD	/	/	17	JF293384	/	/	/	Present study
Croatia: Unnamed stream, Drežnica	ŽPB	44	JF293448	/	/	/	/	/	Klobučar et al. 2013
Croatia: Unnamed stream, Drežnica	ŽPB	45	JF293449	28	JF293395	45_28	/	/	Klobučar et al. 2013
Croatia: Unnamed stream, Drežnica	ŽPB	45	JF293449	28	JF293395	45_28	/	/	Klobučar et al. 2013
Croatia: Unnamed stream, Krakar	ŽPB	45	JF293449	28	JF293395	45_28	/	/	Klobučar et al. 2013
Croatia: Unnamed stream, Krakar	ŽPB	45	JF293449	33	JF293400	45_33	/	/	Klobučar et al. 2013
Croatia: Unnamed stream, Krakar	ŽPB	49	JF293453	28	JF293395	49_28	/	/	Klobučar et al. 2013
Croatia: Unnamed stream, Kupjak	GK	/	/	15	JF293382	/	/	/	Klobučar et al. 2013
Croatia: Unnamed stream, Leskova Draga	GK	28	JF293432	14	JF293381	28_14	/	/	Klobučar et al. 2013
Croatia: Unnamed stream, Leskova Draga	GK	28	JF293432	14	JF293381	28_14	/	/	Klobučar et al. 2013
Croatia: Unnamed stream, Leskova Draga	GK	28	JF293432	14	JF293381	28_14	/	/	Klobučar et al. 2013
Croatia: Unnamed stream, Plaška Glava	ŽPB	43	JF293447	30	JF293397	43_30	/	/	Klobučar et al. 2013
Croatia: Unnamed stream, Plaška Glava	ŽPB	43	JF293447	34	JF293401	43_34	/	/	Klobučar et al. 2013
Croatia: Unnamed stream, Plaška Glava	ŽPB	43	JF293447	34	JF293401	43_34	/	/	Klobučar et al. 2013
Croatia: Unnamed stream, Plaška Glava	ŽPB	/	/	28	JF293395	/	/	/	Klobučar et al. 2013
Croatia: Unnamed stream, Vela Voda	GK	26	JF293430	/	/	/	/	/	Klobučar et al. 2013
Croatia: Unnamed stream, Vela Voda	GK	26	JF293430	14	JF293381	26_14	/	/	Klobučar et al. 2013
Croatia: Unnamed stream, Vrelo	ŽPB	42	JF293446	28	JF293395	42_28	/	/	Klobučar et al. 2013
Croatia: Vele vode Stream, Vela voda	GK	136	MT435994	14	JF293381	136_14	/	/	Present study
Croatia: Vele vode Stream, Vela voda	GK	26	JF293430	69	MT534394	26_69	/	/	Present study
Croatia: Vele vode Stream, Vela voda	GK	26	JF293430	14	JF293381	26_14	/	/	Present study
Croatia: Vele vode Stream, Vela voda	GK	26	JF293430	14	JF293381	26_14	10	MT444875	Present study
Croatia: Vele vode Stream, Vela voda	GK	26	JF293430	14	JF293381	26_14	/	/	Present study
Croatia: Vele vode Stream, Vela voda	GK	26	JF293430	14	JF293381	26_14	/	/	Present study
Croatia: Vele vode Stream, Vela voda	GK	26	JF293430	14	JF293381	26_14	/	/	Present study
Croatia: Velika Petrinjčica Stream, Piramida	BAN	99	MT435957	40	JN683357	99_40	4	MT444853	Present study
Croatia: Veliki potok, Zagreb	CSE	23	JF293427	/	/	/	/	/	Klobučar et al. 2013
Croatia: Veliki potok, Zagreb	CSE	9	JF293413	1	JF293368	9_1	/	/	Klobučar et al. 2013
Croatia: Vera Stream, Vera	ŽPB	43	JF293447	34	JF293401	43_34	21	MT444883	Present study
Croatia: Vučjak, Jagodnjak	CSE	16	JF293420	7	JF293374	16_17	/	/	Klobučar et al. 2013
Croatia: Vučjak, Jagodnjak	CSE	16	JF293420	7	JF293374	16_17	/	/	Klobučar et al. 2013
Croatia: Zeleni Vir, Radatovići	ZV	52	JF293456	36	JF293403	52_36	/	/	Klobučar et al. 2013
Croatia: Zeleni Vir, Radatovići	ZV	52	JF293456	37	JF293404	52_37	/	/	Klobučar et al. 2013
Croatia: Zeleni Vir, Radatovići	ZV	52	JF293456	37	JF293404	52_37	/	/	Klobučar et al. 2013
Croatia: Zeleni Vir, Radatovići	ZV	52	JF293456	37	JF293404	52_37	/	/	Klobučar et al. 2013
Croatia: Zeleni Vir, Radatovići	ZV	53	JF293457	35	JF293402	53_35	/	/	Klobučar et al. 2013
Croatia: Zeleni Vir, Radatovići	ZV	53	JF293457	35	JF293402	53_35	/	/	Klobučar et al. 2013
Croatia: Zeleni Vir, Radatovići	ZV	54	JF293458	35	JF293402	54_35	/	/	Klobučar et al. 2013
Croatia: Zeleni Vir, Radatovići	ZV	55	JF293459	35	JF293402	55_35	/	/	Klobučar et al. 2013
Croatia: Zeleni Vir, Radatovići	ZV	56	JF293460	36	JF293403	56_36	22	MT444879	Klobučar et al. 2013
Czech Republic: Bertinský brook	CSE	5	KX589271	/	/	/	/	/	Petrusek et al. 2017
Czech Republic: Bertinský brook	CSE	5	KX589271	/	/	/	/	/	Petrusek et al. 2017
Czech Republic: Bertinský brook	CSE	5	KX589271	/	/	/	/	/	Petrusek et al. 2017
Czech Republic: Bertinský brook	CSE	5	KX589271	/	/	/	/	/	Petrusek et al. 2017
Czech Republic: Bertinský brook	CSE	5	KX589271	/	/	/	/	/	Petrusek et al. 2017
Czech Republic: Bertinský brook	CSE	5	KX589271	/	/	/	/	/	Petrusek et al. 2017
Czech Republic: Bertinský brook	CSE	5	KX589271	/	/	/	/	/	Petrusek et al. 2017
Czech Republic: Bertinský brook	CSE	5	KX589271	/	/	/	/	/	Petrusek et al. 2017
Czech Republic: Bertinský brook	CSE	5	KX589271	/	/	/	/	/	Petrusek et al. 2017
Czech Republic: Bertinský brook	CSE	5	KX589271	/	/	/	/	/	Petrusek et al. 2017
Czech Republic: Bojovka	CSE	5	KX589271	/	/	/	/	/	Petrusek et al. 2017
Czech Republic: Bojovka	CSE	5	KX589271	/	/	/	/	/	Petrusek et al. 2017
Czech Republic: Bojovka	CSE	5	KX589271	/	/	/	/	/	Petrusek et al. 2017
Czech Republic: Bojovka	CSE	5	KX589271	/	/	/	/	/	Petrusek et al. 2017
Czech Republic: Bradava	CSE	5	KX589271	/	/	/	/	/	Petrusek et al. 2017
Czech Republic: Bradava	CSE	5	KX589271	/	/	/	/	/	Petrusek et al. 2017
Czech Republic: Bradava	CSE	5	KX589271	/	/	/	/	/	Petrusek et al. 2017
Czech Republic: Bradava	CSE	5	KX589271	/	/	/	/	/	Petrusek et al. 2017
Czech Republic: Bradava	CSE	5	KX589271	/	/	/	/	/	Petrusek et al. 2017
Czech Republic: Bradava	CSE	5	KX589271	/	/	/	/	/	Petrusek et al. 2017
Czech Republic: Bradava	CSE	5	KX589271	/	/	/	/	/	Petrusek et al. 2017
Czech Republic: Bradava	CSE	5	KX589271	/	/	/	/	/	Petrusek et al. 2017
Czech Republic: Bradava	CSE	5	KX589271	/	/	/	/	/	Petrusek et al. 2017
Czech Republic: Bradava	CSE	5	KX589271	/	/	/	/	/	Petrusek et al. 2017
Czech Republic: Chocenický brook	CSE	5	KX589271	/	/	/	/	/	Petrusek et al. 2017
Czech Republic: Chocenický brook	CSE	5	KX589271	/	/	/	/	/	Petrusek et al. 2017
Czech Republic: Chocenický brook	CSE	5	KX589271	/	/	/	/	/	Petrusek et al. 2017
Czech Republic: Chocenický brook	CSE	5	KX589271	/	/	/	/	/	Petrusek et al. 2017
Czech Republic: Chocenický brook	CSE	5	KX589271	/	/	/	/	/	Petrusek et al. 2017
Czech Republic: Chocenický brook	CSE	5	KX589271	/	/	/	/	/	Petrusek et al. 2017
Czech Republic: Chocenický brook	CSE	5	KX589271	/	/	/	/	/	Petrusek et al. 2017
Czech Republic: Chocenický brook	CSE	5	KX589271	/	/	/	/	/	Petrusek et al. 2017
Czech Republic: Chocenický brook	CSE	5	KX589271	/	/	/	/	/	Petrusek et al. 2017
Czech Republic: Chocenický brook	CSE	5	KX589271	/	/	/	/	/	Petrusek et al. 2017
Czech Republic: Huníkovský brook	CSE	5	KX589271	/	/	/	/	/	Petrusek et al. 2017
Czech Republic: Huníkovský brook	CSE	5	KX589271	/	/	/	/	/	Petrusek et al. 2017
Czech Republic: Huníkovský brook	CSE	5	KX589271	/	/	/	/	/	Petrusek et al. 2017
Czech Republic: Huníkovský brook	CSE	5	KX589271	/	/	/	/	/	Petrusek et al. 2017
Czech Republic: Huníkovský brook	CSE	5	KX589271	/	/	/	/	/	Petrusek et al. 2017
Czech Republic: Huníkovský brook	CSE	5	KX589271	/	/	/	/	/	Petrusek et al. 2017
Czech Republic: Huníkovský brook	CSE	5	KX589271	/	/	/	/	/	Petrusek et al. 2017
Czech Republic: Huníkovský brook	CSE	5	KX589271	/	/	/	/	/	Petrusek et al. 2017
Czech Republic: Huníkovský brook	CSE	5	KX589271	/	/	/	/	/	Petrusek et al. 2017
Czech Republic: Huníkovský brook	CSE	5	KX589271	/	/	/	/	/	Petrusek et al. 2017
Czech Republic: Luční brook, Bohemian Uplands	CSE	5	KX589271	/	/	/	/	/	Petrusek et al. 2017
Czech Republic: Luční brook, Bohemian Uplands	CSE	5	KX589271	/	/	/	/	/	Petrusek et al. 2017
Czech Republic: Luční brook, Giant Mts.	CSE	9	KX589275	/	/	/	/	/	Petrusek et al. 2017
Czech Republic: Luční brook, Giant Mts.	CSE	9	KX589275	/	/	/	/	/	Petrusek et al. 2017
Czech Republic: Luční brook, Giant Mts.	CSE	9	KX589275	/	/	/	/	/	Petrusek et al. 2017
Czech Republic: Luční brook, Giant Mts.	CSE	9	KX589275	/	/	/	/	/	Petrusek et al. 2017
Czech Republic: Luční brook, Giant Mts.	CSE	9	KX589275	/	/	/	/	/	Petrusek et al. 2017
Czech Republic: Míza	CSE	5	KX589271	/	/	/	/	/	Petrusek et al. 2017
Czech Republic: Míza	CSE	5	KX589271	/	/	/	/	/	Petrusek et al. 2017
Czech Republic: Oupoř 1	CSE	5	KX589271	/	/	/	/	/	Petrusek et al. 2017
Czech Republic: Oupoř 1	CSE	5	KX589271	/	/	/	/	/	Petrusek et al. 2017
Czech Republic: Oupoř 1	CSE	5	KX589271	/	/	/	/	/	Petrusek et al. 2017
Czech Republic: Oupoř 1	CSE	5	KX589271	/	/	/	/	/	Petrusek et al. 2017
Czech Republic: Oupoř 1	CSE	5	KX589271	/	/	/	/	/	Petrusek et al. 2017
Czech Republic: Oupoř 1	CSE	5	KX589271	/	/	/	/	/	Petrusek et al. 2017
Czech Republic: Oupoř 1	CSE	5	KX589271	/	/	/	/	/	Petrusek et al. 2017
Czech Republic: Oupoř 1	CSE	5	KX589271	/	/	/	/	/	Petrusek et al. 2017
Czech Republic: Oupoř 1	CSE	5	KX589271	/	/	/	/	/	Petrusek et al. 2017
Czech Republic: Oupoř 1	CSE	5	KX589271	/	/	/	/	/	Petrusek et al. 2017
Czech Republic: Oupoř 1	CSE	5	KX589271	/	/	/	/	/	Petrusek et al. 2017
Czech Republic: Oupoř 1	CSE	5	KX589271	/	/	/	/	/	Petrusek et al. 2017
Czech Republic: Oupoř 1	CSE	5	KX589271	/	/	/	/	/	Petrusek et al. 2017
Czech Republic: Oupoř 1	CSE	5	KX589271	/	/	/	/	/	Petrusek et al. 2017
Czech Republic: Oupoř 1	CSE	5	KX589271	/	/	/	/	/	Petrusek et al. 2017
Czech Republic: Padrťský brook	CSE	5	KX589271	/	/	/	/	/	Petrusek et al. 2017
Czech Republic: Padrťský brook	CSE	5	KX589271	/	/	/	/	/	Petrusek et al. 2017
Czech Republic: Padrťský brook	CSE	5	KX589271	/	/	/	/	/	Petrusek et al. 2017
Czech Republic: Padrťský brook	CSE	5	KX589271	/	/	/	/	/	Petrusek et al. 2017
Czech Republic: Padrťský brook	CSE	5	KX589271	/	/	/	/	/	Petrusek et al. 2017
Czech Republic: Padrťský brook	CSE	5	KX589271	/	/	/	/	/	Petrusek et al. 2017
Czech Republic: Padrťský brook	CSE	5	KX589271	/	/	/	/	/	Petrusek et al. 2017
Czech Republic: Padrťský brook	CSE	5	KX589271	/	/	/	/	/	Petrusek et al. 2017
Czech Republic: Padrťský brook	CSE	5	KX589271	/	/	/	/	/	Petrusek et al. 2017
Czech Republic: Padrťský brook	CSE	5	KX589271	/	/	/	/	/	Petrusek et al. 2017
Czech Republic: Příchovický brook	CSE	5	KX589271	/	/	/	/	/	Petrusek et al. 2017
Czech Republic: Příchovický brook	CSE	5	KX589271	/	/	/	/	/	Petrusek et al. 2017
Czech Republic: Příchovický brook	CSE	5	KX589271	/	/	/	/	/	Petrusek et al. 2017
Czech Republic: Příchovický brook	CSE	5	KX589271	/	/	/	/	/	Petrusek et al. 2017
Czech Republic: Příchovický brook	CSE	5	KX589271	/	/	/	/	/	Petrusek et al. 2017
Czech Republic: Příchovický brook	CSE	5	KX589271	/	/	/	/	/	Petrusek et al. 2017
Czech Republic: Příchovický brook	CSE	5	KX589271	/	/	/	/	/	Petrusek et al. 2017
Czech Republic: Příchovický brook	CSE	5	KX589271	/	/	/	/	/	Petrusek et al. 2017
Czech Republic: Příchovický brook	CSE	5	KX589271	/	/	/	/	/	Petrusek et al. 2017
Czech Republic: Příchovický brook	CSE	5	KX589271	/	/	/	/	/	Petrusek et al. 2017
Czech Republic: Příchovický brook	CSE	5	KX589271	/	/	/	/	/	Petrusek et al. 2017
Czech Republic: Příchovický brook	CSE	5	KX589271	/	/	/	/	/	Petrusek et al. 2017
Czech Republic: Radotínksý brook	CSE	5	KX589271	/	/	/	/	/	Petrusek et al. 2017
Czech Republic: Radotínksý brook	CSE	5	KX589271	/	/	/	/	/	Petrusek et al. 2017
Czech Republic: Radotínksý brook	CSE	5	KX589271	/	/	/	/	/	Petrusek et al. 2017
Czech Republic: Radotínksý brook	CSE	5	KX589271	/	/	/	/	/	Petrusek et al. 2017
Czech Republic: Radotínksý brook	CSE	5	KX589271	/	/	/	/	/	Petrusek et al. 2017
Czech Republic: Radotínksý brook	CSE	5	KX589271	/	/	/	/	/	Petrusek et al. 2017
Czech Republic: Radotínksý brook	CSE	5	KX589271	/	/	/	/	/	Petrusek et al. 2017
Czech Republic: Radotínksý brook	CSE	5	KX589271	/	/	/	/	/	Petrusek et al. 2017
Czech Republic: Radotínksý brook	CSE	65	KX589273	/	/	/	/	/	Petrusek et al. 2017
Czech Republic: Radotínksý brook	CSE	65	KX589273	/	/	/	/	/	Petrusek et al. 2017
Czech Republic: Rakovský brook	CSE	5	KX589271	/	/	/	/	/	Petrusek et al. 2017
Czech Republic: Rakovský brook	CSE	5	KX589271	/	/	/	/	/	Petrusek et al. 2017
Czech Republic: Rakovský brook	CSE	5	KX589271	/	/	/	/	/	Petrusek et al. 2017
Czech Republic: Rakovský brook	CSE	5	KX589271	/	/	/	/	/	Petrusek et al. 2017
Czech Republic: Rakovský brook	CSE	5	KX589271	/	/	/	/	/	Petrusek et al. 2017
Czech Republic: Rakovský brook	CSE	5	KX589271	/	/	/	/	/	Petrusek et al. 2017
Czech Republic: Rakovský brook	CSE	5	KX589271	/	/	/	/	/	Petrusek et al. 2017
Czech Republic: Rakovský brook	CSE	5	KX589271	/	/	/	/	/	Petrusek et al. 2017
Czech Republic: Rakovský brook	CSE	5	KX589271	/	/	/	/	/	Petrusek et al. 2017
Czech Republic: Rakovský brook	CSE	5	KX589271	/	/	/	/	/	Petrusek et al. 2017
Czech Republic: Stroupínský brook	CSE	5	KX589271	/	/	/	/	/	Petrusek et al. 2017
Czech Republic: Stroupínský brook	CSE	5	KX589271	/	/	/	/	/	Petrusek et al. 2017
Czech Republic: Stroupínský brook	CSE	5	KX589271	/	/	/	/	/	Petrusek et al. 2017
Czech Republic: Stroupínský brook	CSE	5	KX589271	/	/	/	/	/	Petrusek et al. 2017
Czech Republic: Stroupínský brook	CSE	5	KX589271	/	/	/	/	/	Petrusek et al. 2017
Czech Republic: Stroupínský brook	CSE	5	KX589271	/	/	/	/	/	Petrusek et al. 2017
Czech Republic: Stroupínský brook	CSE	5	KX589271	/	/	/	/	/	Petrusek et al. 2017
Czech Republic: Stroupínský brook	CSE	5	KX589271	/	/	/	/	/	Petrusek et al. 2017
Czech Republic: Stroupínský brook	CSE	5	KX589271	/	/	/	/	/	Petrusek et al. 2017
Czech Republic: Stroupínský brook	CSE	5	KX589271	/	/	/	/	/	Petrusek et al. 2017
Czech Republic: Trebušín	CSE	5	KX589271	/	/	/	/	/	Petrusek et al. 2017
Czech Republic: Trebušín	CSE	5	KX589271	/	/	/	/	/	Petrusek et al. 2017
Czech Republic: Trebušín	CSE	5	KX589271	/	/	/	/	/	Petrusek et al. 2017
Czech Republic: Úpořský brook	CSE	5	KX589271	/	/	/	/	/	Petrusek et al. 2017
Czech Republic: Úpořský brook	CSE	5	KX589271	/	/	/	/	/	Petrusek et al. 2017
Czech Republic: Úpořský brook	CSE	5	KX589271	/	/	/	/	/	Petrusek et al. 2017
Czech Republic: Úpořský brook	CSE	5	KX589271	/	/	/	/	/	Petrusek et al. 2017
Czech Republic: Úpořský brook	CSE	5	KX589271	/	/	/	/	/	Petrusek et al. 2017
Czech Republic: Úpořský brook	CSE	5	KX589271	/	/	/	/	/	Petrusek et al. 2017
Czech Republic: Úpořský brook	CSE	5	KX589271	/	/	/	/	/	Petrusek et al. 2017
Czech Republic: Úpořský brook	CSE	5	KX589271	/	/	/	/	/	Petrusek et al. 2017
Czech Republic: Úpořský brook	CSE	5	KX589271	/	/	/	/	/	Petrusek et al. 2017
Czech Republic: Úpořský brook	CSE	5	KX589271	/	/	/	/	/	Petrusek et al. 2017
Czech Republic: Všenorský	CSE	5	KX589271	/	/	/	/	/	Petrusek et al. 2017
Czech Republic: Všenorský	CSE	5	KX589271	/	/	/	/	/	Petrusek et al. 2017
Czech Republic: Všenorský	CSE	5	KX589271	/	/	/	/	/	Petrusek et al. 2017
Czech Republic: Všenorský	CSE	5	KX589271	/	/	/	/	/	Petrusek et al. 2017
Czech Republic: Všenorský	CSE	5	KX589271	/	/	/	/	/	Petrusek et al. 2017
Czech Republic: Všenorský	CSE	5	KX589271	/	/	/	/	/	Petrusek et al. 2017
Czech Republic: Všenorský	CSE	5	KX589271	/	/	/	/	/	Petrusek et al. 2017
Czech Republic: Všenorský	CSE	5	KX589271	/	/	/	/	/	Petrusek et al. 2017
Czech Republic: Všenorský	CSE	5	KX589271	/	/	/	/	/	Petrusek et al. 2017
Czech Republic: Všenorský	CSE	5	KX589271	/	/	/	/	/	Petrusek et al. 2017
Czech Republic: Zákolanský brook	CSE	5	KX589271	/	/	/	/	/	Petrusek et al. 2017
Czech Republic: Zákolanský brook	CSE	5	KX589271	/	/	/	/	/	Petrusek et al. 2017
Czech Republic: Zákolanský brook	CSE	5	KX589271	/	/	/	/	/	Petrusek et al. 2017
Czech Republic: Zákolanský brook	CSE	5	KX589271	/	/	/	/	/	Petrusek et al. 2017
Czech Republic: Zákolanský brook	CSE	5	KX589271	/	/	/	/	/	Petrusek et al. 2017
Czech Republic: Zákolanský brook	CSE	5	KX589271	/	/	/	/	/	Petrusek et al. 2017
Czech Republic: Zákolanský brook	CSE	5	KX589271	/	/	/	/	/	Petrusek et al. 2017
Czech Republic: Zákolanský brook	CSE	5	KX589271	/	/	/	/	/	Petrusek et al. 2017
Czech Republic: Zákolanský brook	CSE	5	KX589271	/	/	/	/	/	Petrusek et al. 2017
Czech Republic: Zákolanský brook	CSE	5	KX589271	/	/	/	/	/	Petrusek et al. 2017
Czech Republic: Zákolanský brook	CSE	5	KX589271	/	/	/	/	/	Petrusek et al. 2017
Czech Republic: Zbirožský brook	CSE	5	KX589271	/	/	/	/	/	Petrusek et al. 2017
Czech Republic: Zbirožský brook	CSE	5	KX589271	/	/	/	/	/	Petrusek et al. 2017
Czech Republic: Zbirožský brook	CSE	5	KX589271	/	/	/	/	/	Petrusek et al. 2017
Czech Republic: Zbirožský brook	CSE	5	KX589271	/	/	/	/	/	Petrusek et al. 2017
Czech Republic: Zbirožský brook	CSE	5	KX589271	/	/	/	/	/	Petrusek et al. 2017
Czech Republic: Zbirožský brook	CSE	95	KX589274	/	/	/	/	/	Petrusek et al. 2017
Czech Republic: Zubřina	CSE	5	KX589271	/	/	/	/	/	Petrusek et al. 2017
France: Gailbach, Obergailbach, Sarreguemines	CSE	5	AY667141	/	/	/	/	/	Trontelj et al. 2005
France: Schlierbach, Bliesbruck, Sarreguemines	CSE	5	AY667141	/	/	/	/	/	Trontelj et al. 2005
Germany & Switzerland: Rhine & Danube systems	CSE	5	AM180942	/	/	/	/	/	Schubart and Huber, 2006
Germany & Switzerland: Rhine & Danube systems	CSE	5	AM180942	/	/	/	/	/	Schubart and Huber, 2006
Germany & Switzerland: Rhine & Danube systems	CSE	5	AM180942	/	/	/	/	/	Schubart and Huber, 2006
Germany & Switzerland: Rhine & Danube systems	CSE	5	AM180942	/	/	/	/	/	Schubart and Huber, 2006
Germany & Switzerland: Rhine & Danube systems	CSE	5	AM180942	/	/	/	/	/	Schubart and Huber, 2006
Germany & Switzerland: Rhine & Danube systems	CSE	5	AM180942	/	/	/	/	/	Schubart and Huber, 2006
Germany & Switzerland: Rhine & Danube systems	CSE	5	AM180942	/	/	/	/	/	Schubart and Huber, 2006
Germany & Switzerland: Rhine & Danube systems	CSE	5	AM180942	/	/	/	/	/	Schubart and Huber, 2006
Germany & Switzerland: Rhine & Danube systems	CSE	5	AM180942	/	/	/	/	/	Schubart and Huber, 2006
Germany & Switzerland: Rhine & Danube systems	CSE	5	AM180942	/	/	/	/	/	Schubart and Huber, 2006
Germany & Switzerland: Rhine & Danube systems	CSE	5	AM180942	/	/	/	/	/	Schubart and Huber, 2006
Germany & Switzerland: Rhine & Danube systems	CSE	5	AM180942	/	/	/	/	/	Schubart and Huber, 2006
Germany & Switzerland: Rhine & Danube systems	CSE	5	AM180942	/	/	/	/	/	Schubart and Huber, 2006
Germany & Switzerland: Rhine & Danube systems	CSE	5	AM180942	/	/	/	/	/	Schubart and Huber, 2006
Germany & Switzerland: Rhine & Danube systems	CSE	5	AM180942	/	/	/	/	/	Schubart and Huber, 2006
Germany & Switzerland: Rhine & Danube systems	CSE	5	AM180942	/	/	/	/	/	Schubart and Huber, 2006
Germany & Switzerland: Rhine & Danube systems	CSE	5	AM180942	/	/	/	/	/	Schubart and Huber, 2006
Germany & Switzerland: Rhine & Danube systems	CSE	5	AM180942	/	/	/	/	/	Schubart and Huber, 2006
Germany & Switzerland: Rhine & Danube systems	CSE	5	AM180942	/	/	/	/	/	Schubart and Huber, 2006
Germany & Switzerland: Rhine & Danube systems	CSE	5	AM180942	10	AM181346	5_10	/	/	Schubart and Huber, 2006
Germany & Switzerland: Rhine & Danube systems	CSE	5	AM180942	10	AM181346	5_10	/	/	Schubart and Huber, 2006
Germany & Switzerland: Rhine & Danube systems	CSE	5	AM180942	10	AM181346	5_10	/	/	Schubart and Huber, 2006
Germany & Switzerland: Rhine & Danube systems	CSE	5	AM180942	10	AM181346	5_10	/	/	Schubart and Huber, 2006
Germany & Switzerland: Rhine & Danube systems	CSE	5	AM180942	10	AM181346	5_10	/	/	Schubart and Huber, 2006
Germany & Switzerland: Rhine & Danube systems	CSE	5	AM180942	10	AM181346	5_10	/	/	Schubart and Huber, 2006
Germany & Switzerland: Rhine & Danube systems	CSE	5	AM180942	10	AM181346	5_10	/	/	Schubart and Huber, 2006
Germany & Switzerland: Rhine & Danube systems	CSE	5	AM180942	10	AM181346	5_10	/	/	Schubart and Huber, 2006
Germany & Switzerland: Rhine & Danube systems	CSE	5	AM180942	10	AM181346	5_10	/	/	Schubart and Huber, 2006
Germany & Switzerland: Rhine & Danube systems	CSE	5	AM180942	10	AM181346	5_10	/	/	Schubart and Huber, 2006
Germany: Auerberg, Algäu	CSE	65	AM180945	/	/	/	/	/	Schubart and Huber, 2006
Germany: Dachs See, Algäu	CSE	65	AM180944	/	/	/	/	/	Schubart and Huber, 2006
Germany: Dachs See, Algäu	CSE	65	AM180944	/	/	/	/	/	Schubart and Huber, 2006
Germany: Dachs See, Algäu	CSE	65	AM180944	/	/	/	/	/	Schubart and Huber, 2006
Germany: Dresden	CSE	5	KX589272	/	/	/	/	/	Petrusek et al. 2017
Germany: Dresden	CSE	5	KX589272	/	/	/	/	/	Petrusek et al. 2017
Germany: Dresden	CSE	5	KX589272	/	/	/	/	/	Petrusek et al. 2017
Germany: Dresden	CSE	5	KX589272	/	/	/	/	/	Petrusek et al. 2017
Germany: Dresden	CSE	5	KX589272	/	/	/	/	/	Petrusek et al. 2017
Germany: Dresden	CSE	5	KX589272	/	/	/	/	/	Petrusek et al. 2017
Germany: Dresden	CSE	5	KX589272	/	/	/	/	/	Petrusek et al. 2017
Germany: Dresden	CSE	5	KX589272	/	/	/	/	/	Petrusek et al. 2017
Germany: Dresden	CSE	5	KX589272	/	/	/	/	/	Petrusek et al. 2017
Germany: Dresden	CSE	5	KX589272	/	/	/	/	/	Petrusek et al. 2017
Germany: Dresden	CSE	5	KX589272	/	/	/	/	/	Petrusek et al. 2017
Germany: Dresden	CSE	5	KX589272	/	/	/	/	/	Petrusek et al. 2017
Germany: Dresden	CSE	5	KX589272	/	/	/	/	/	Petrusek et al. 2017
Germany: Dresden	CSE	5	KX589272	/	/	/	/	/	Petrusek et al. 2017
Germany: Dresden	CSE	5	KX589272	/	/	/	/	/	Petrusek et al. 2017
Germany: Dresden	CSE	5	KX589272	/	/	/	/	/	Petrusek et al. 2017
Germany: Dresden	CSE	5	KX589272	/	/	/	/	/	Petrusek et al. 2017
Germany: Dresden	CSE	5	KX589272	/	/	/	/	/	Petrusek et al. 2017
Germany: Dresden	CSE	5	KX589272	/	/	/	/	/	Petrusek et al. 2017
Germany: Dresden	CSE	5	KX589272	/	/	/	/	/	Petrusek et al. 2017
Germany: Dresden	CSE	5	KX589272	/	/	/	/	/	Petrusek et al. 2017
Germany: Freiburg im Breisgau	CSE	5	AY667141	/	/	/	/	/	Trontelj et al. 2005
Germany:Alps, Allgäu	CSE	5	AM180943	/	/	/	/	/	Schubart and Huber, 2006
Germany:Alps, Allgäu	CSE	5	AM180943	/	/	/	/	/	Schubart and Huber, 2006
Germany:Alps, Allgäu	CSE	5	AM180943	/	/	/	/	/	Schubart and Huber, 2006
Germany:Alps, Allgäu	CSE	5	AM180943	/	/	/	/	/	Schubart and Huber, 2006
Germany:Alps, Allgäu	CSE	5	AM180943	/	/	/	/	/	Schubart and Huber, 2006
Germany:Alps, Allgäu	CSE	5	AM180943	/	/	/	/	/	Schubart and Huber, 2006
Germany:Alps, Allgäu	CSE	5	AM180943	/	/	/	/	/	Schubart and Huber, 2006
Germany:Alps, Allgäu	CSE	5	AM180943	/	/	/	/	/	Schubart and Huber, 2006
Germany:Alps, Allgäu	CSE	5	AM180943	/	/	/	/	/	Schubart and Huber, 2006
Germany:Alps, Allgäu	CSE	5	AM180943	/	/	/	/	/	Schubart and Huber, 2006
Germany:Alps, Allgäu	CSE	5	AM180943	/	/	/	/	/	Schubart and Huber, 2006
Greece: Ano Kefalari, Drama	SB	85	AY667132	/	/	/	/	/	Trontelj et al. 2005
Greece: Batania, Koúpa, Políkastro	SB	84	AY667138	/	/	/	/	/	Trontelj et al. 2005
Greece: Batania, Koúpa, Políkastro	SB	84	AY667138	/	/	/	/	/	Trontelj et al. 2005
Greece: Koursovit, Karidohóri, Sidirókastro	SB	82	AY667134	/	/	/	/	/	Trontelj et al. 2005
Greece: Maras, Pige, Drama	SB	77	AY667133	/	/	/	/	/	Trontelj et al. 2005
Greece: Mílli, Angístro, Sidirókastro	SB	78	AY667135	/	/	/	/	/	Trontelj et al. 2005
Greece: Mílli, Angístro, Sidirókastro	SB	79	AY667137	/	/	/	/	/	Trontelj et al. 2005
Greece: Ramna, Akritohóri, Sidirókastro	SB	80	AY667136	/	/	/	/	/	Trontelj et al. 2005
Greece: Ramna, Akritohóri, Sidirókastro	SB	80	AY667136	/	/	/	/	/	Trontelj et al. 2005
Hungary: Bagolybükki-stream	CSE	/	/	10	MK217299	/	/	/	Pârvulescu et al. 2019
Hungary: Bagolybükki-stream	CSE	/	/	10	MK217296	/	/	/	Pârvulescu et al. 2019
Hungary: Bagolybükki-stream	CSE	150	MT436008	10	MK217289	150_10	/	/	Present study: COI; Pârvulescu et al. 2019: 16S
Hungary: Bagolybükki-stream	CSE	153	MT436011	10	MK217295	153_10	/	/	Present study: COI; Pârvulescu et al. 2019: 16S
Hungary: Bernece-stream	CSE	/	/	4	MK217314	/	/	/	Pârvulescu et al. 2019
Hungary: Bernece-stream	CSE	/	/	4	MK217313	/	/	/	Pârvulescu et al. 2019
Hungary: Bernece-stream	CSE	5	AM180943	/	/	/	/	/	Pârvulescu et al. 2019
Hungary: Bükkös-stream	CSE	/	/	10	MK217305	/	/	/	Pârvulescu et al. 2019
Hungary: Bükkös-stream	CSE	/	/	10	MK217304	/	/	/	Pârvulescu et al. 2019
Hungary: Bükkös-stream	CSE	/	/	10	MK217291	/	/	/	Pârvulescu et al. 2019
Hungary: Bükkös-stream	CSE	/	/	10	MK217290	/	/	/	Pârvulescu et al. 2019
Hungary: Bükkös-stream	CSE	150	MT436008	10	MK217297	150_10	/	/	Present study: COI; Pârvulescu et al. 2019: 16S
Hungary: Malomvölgyi-stream	CSE	/	/	10	MK217301	/	/	/	Pârvulescu et al. 2019
Hungary: Malomvölgyi-stream	CSE	/	/	10	MK217300	/	/	/	Pârvulescu et al. 2019
Hungary: Malomvölgyi-stream	CSE	/	/	66	MK217310	/	/	/	Pârvulescu et al. 2019
Hungary: Malomvölgyi-stream	CSE	152	MT436010	10	MK217318	152_10	/	/	Present study: COI; Pârvulescu et al. 2019: 16S
Hungary: Miklósdeákvölgyi-stream	CSE	/	/	10	MK217308	/	/	/	Pârvulescu et al. 2019
Hungary: Miklósdeákvölgyi-stream	CSE	/	/	10	MK217307	/	/	/	Pârvulescu et al. 2019
Hungary: Miklósdeákvölgyi-stream	CSE	/	/	10	MK217303	/	/	/	Pârvulescu et al. 2019
Hungary: Miklósdeákvölgyi-stream	CSE	/	/	10	MK217302	/	/	/	Pârvulescu et al. 2019
Hungary: Miklósdeákvölgyi-stream	CSE	/	/	10	MK217292	/	/	/	Pârvulescu et al. 2019
Hungary: Miklósdeákvölgyi-stream	CSE	/	/	10	MK217319	/	/	/	Pârvulescu et al. 2019
Hungary: Miklósdeákvölgyi-stream	CSE	/	/	10	MK217292	/	/	/	Pârvulescu et al. 2019
Hungary: Miklósdeákvölgyi-stream	CSE	/	/	66	MK217312	/	/	/	Pârvulescu et al. 2019
Hungary: Miklósdeákvölgyi-stream	CSE	/	/	66	MK217293	/	/	/	Pârvulescu et al. 2019
Hungary: Miklósdeákvölgyi-stream	CSE	151	MT436009	10	MK217306	151_10	/	/	Present study: COI; Pârvulescu et al. 2019: 16S
Hungary: Nagybörzsöny-stream	CSE	/	/	10	MK217309	/	/	/	Pârvulescu et al. 2019
Hungary: Nagybörzsöny-stream	CSE	/	/	10	MK217298	/	/	/	Pârvulescu et al. 2019
Hungary: Nagybörzsöny-stream	CSE	/	/	4	MK217321	/	/	/	Pârvulescu et al. 2019
Hungary: Nagybörzsöny-stream	CSE	/	/	4	MK217315	/	/	/	Pârvulescu et al. 2019
Hungary: Nagybörzsöny-stream	CSE	/	/	63	MK217320	/	/	/	Pârvulescu et al. 2019
Hungary: Nagybörzsöny-stream	CSE	/	/	63	MK217316	/	/	/	Pârvulescu et al. 2019
Hungary: Nagybörzsöny-stream	CSE	/	/	64	MK217317	/	/	/	Pârvulescu et al. 2019
Hungary: Nagybörzsöny-stream	CSE	/	/	65	MK217294	/	/	/	Pârvulescu et al. 2019
Hungary: Stájer-stream	CSE	/	/	67	MK217311	/	/	/	Pârvulescu et al. 2019
Italy: Piano di Fusine,Tarvisio	CSE	9	AY667127	/	/	/	/	/	Trontelj et al. 2005
Italy: Tributary of the Slizza, Tarvisio	CSE	72	AY667130	/	/	/	/	/	Trontelj et al. 2005
Kosovo: Lunni, Zhegovc	SB	/	/	/	/	/	18	MT444882	Present study
Kosovo: Lunni, Zhegovc	SB	94	JN683353	41	JN683358	94_41	/	/	Klobučar et al. 2013
Kosovo: Lunni, Zhegovc	SB	/	/	/	/	/	32	MT444870	Present study
Kosovo: Unnamed stream, Rashan	SB	35	JF293439	26	JF293393	35_26	/	/	Klobučar et al. 2013
Luxembourg: Rouderbaach, Grevenmacher	CSE	65	AY667143	/	/	/	/	/	Trontelj et al. 2005
Montenegro: Rijeka Crnojevića River, Cetinje	SB	/	/	/	/	/	30	MT444868	Present study
Montenegro: Rijeka Crnojevića, Cetinje	SB	32	JF293436	22	JF293389	32_22	/	/	Klobučar et al. 2013
Montenegro: Rijeka Crnojevića, Cetinje	SB	32	JF293436	22	JF293389	32_22	/	/	Klobučar et al. 2013
Montenegro: Rijeka Crnojevića, Cetinje	SB	32	JF293436	22	JF293389	32_22	/	/	Klobučar et al. 2013
Montenegro: Rijeka Crnojevića, Cetinje	SB	32	JF293436	22	JF293389	32_22	/	/	Klobučar et al. 2013
Montenegro: Rijeka Crnojevića, Cetinje	SB	32	JF293436	22	JF293389	32_22	/	/	Klobučar et al. 2013
Montenegro: Rijeka Crnojevića, Cetinje	SB	/	/	22	JF293389	/	/	/	Klobučar et al. 2013
Montenegro: Rijeka Crnojevića, Cetinje	SB	/	/	22	JF293389	/	/	/	Klobučar et al. 2013
North Macedonia: Bela Reka River, Sloeshtica	SB	37	JF293441	23	JF293390	37_23	/	/	Present study
Montenegro: Rijeka Crnojevića, Cetinje	SB	83	AY667139	22	JF293389	83_22	/	/	Trontelj et al. 2005
North Macedonia: Bela Reka River, Sloeshtica	SB	37	JF293441	23	JF293390	37_23	2	MT444864	Present study
North Macedonia: Bela Reka River, Sloeshtica	SB	37	JF293441	23	JF293390	37_23	/	/	Present study
North Macedonia: Bela Reka River, Sloeshtica	SB	37	JF293441	23	JF293390	37_23	/	/	Present study
North Macedonia: Bela Reka River, Sloeshtica	SB	37	JF293441	23	JF293390	37_23	/	/	Present study
North Macedonia: Bošava, Kožuf Mountain	SB	/	/	/	/	/	2	MT444864	Present study
North Macedonia: Bošava, Kožuf Mountain	SB	36	JF293440	24	JF293391	36_24	/	/	Klobučar et al. 2013
North Macedonia: Bošava, Kožuf Mountain	SB	36	JF293440	24	JF293391	36_24	/	/	Klobučar et al. 2013
North Macedonia: Bošava, Kožuf Mountain	SB	38	JF293442	24	JF293391	38_24	/	/	Klobučar et al. 2013
North Macedonia: confluence of Bela Reka River and Mrenoshtica River	SB	37	JF293441	23	JF293390	37_23	/	/	Present study
North Macedonia: confluence of Bela Reka River and Mrenoshtica River	SB	37	JF293441	23	JF293390	37_23	/	/	Present study
North Macedonia: confluence of Bela Reka River and Mrenoshtica River	SB	37	JF293441	23	JF293390	37_23	/	/	Present study
North Macedonia: confluence of Bela Reka River and Mrenoshtica River	SB	37	JF293441	23	JF293390	37_23	/	/	Present study
North Macedonia: confluence of Bela Reka River and Mrenoshtica River	SB	37	JF293441	23	JF293390	37_23	/	/	Present study
North Macedonia: confluence of Bela Reka River and Mrenoshtica River	SB	/	/	23	JF293390	/	/	/	Present study
North Macedonia: Crna Reka River, Zeleznec	SB	/	JF293441	23	JF293390	37_23	/	/	Present study
North Macedonia: Crna Reka River, Zeleznec	SB	37	JF293441	23	JF293390	37_23	2	MT444864	Present study
North Macedonia: Crna Reka River, Zeleznec	SB	37	JF293441	23	JF293390	37_23	/	/	Present study
North Macedonia: Crna Reka River, Zeleznec	SB	37	JF293441	23	JF293390	37_23	/	/	Present study
North Macedonia: Kadina River, tributary of Vardara	SB	34	JF293438	23	JF293390	34_23	/	/	Present study
North Macedonia: Kadina River, tributary of Vardara	SB	34	JF293438	23	JF293390	34_23	/	/	Present study
North Macedonia: Klucka River	SB	/	/	46	MT438401	/	/	/	Present study
North Macedonia: Plavaja River	SB	137	MT435995	57	MT534392	137_57	/	/	Present study
North Macedonia: Plavaja River	SB	/	/	49	MT534388	/	/	/	Present study
North Macedonia: Rijeka Gornja River, Kožuf Mountain	SB	/	/	/	/	/	2	MT444864	Present study
North Macedonia: River Mrenoshtica, Mrenoga	SB	/	/	23	JF293390	/	/	/	Present study
North Macedonia: River Mrenoshtica, Mrenoga	SB	/	/	23	JF293390	/	/	/	Present study
North Macedonia: River Mrenoshtica, Mrenoga	SB	116	MT435974	23	JF293390	116_23	/	/	Present study
North Macedonia: River Mrenoshtica, Mrenoga	SB	116	MT435974	23	JF293390	116_23	/	/	Present study
North Macedonia: River Mrenoshtica, Mrenoga	SB	116	MT435974	23	JF293390	116_23	2	MT444864	Present study
North Macedonia: River Mrenoshtica, Mrenoga	SB	37	JF293441	70	MT534395	37_23	/	/	Present study
North Macedonia: River Mrenoshtica, Mrenoga	SB	37	JF293441	23	JF293390	37_23	/	/	Present study
North Macedonia: River Mrenoshtica, Mrenoga	SB	37	JF293441	23	JF293390	37_23	/	/	Present study
North Macedonia: River Strumica	SB	117	MT435975	/	/	/	/	/	Present study
North Macedonia: unnamed river, Jakupica	SB	/	/	/	/	/	31	MT444869	Present study
North Macedonia: Unnamed stream, Jakupica Mountain	SB	34	JF293438	23	JF293390	34_23	/	/	Klobučar et al. 2013
North Macedonia: Unnamed stream, Jakupica Mountain	SB	34	JF293438	23	JF293390	34_23	/	/	Klobučar et al. 2013
North Macedonia: Unnamed stream, Kožuf Mountain	SB	37	JF293441	25	JF293392	37_23	/	/	Klobučar et al. 2013
North Macedonia: Unnamed stream, Kožuf Mountain	SB	37	JF293441	25	JF293392	37_23	/	/	Klobučar et al. 2013
North Macedonia: Unnamed stream, Pelister Mountain	SB	/	/	23	JF293390	/	/	/	Klobučar et al. 2013
Romania: Cerna, Caras Severin	CSE	18	JF293422	4	JF293371	18_4	/	/	Klobučar et al. 2013
Romania: Cerna, Caras Severin	CSE	19	JF293423	11	JF293378	19_11	/	/	Klobučar et al. 2013
Romania: Cerna, Caras Severin	CSE	20	JF293424	11	JF293378	20_11	/	/	Klobučar et al. 2013
Romania: Cerna, Caras Severin	CSE	21	JF293425	4	JF293371	21_4	/	/	Klobučar et al. 2013
Romania: Damiș, Crișul Negru	APU	/	/	62	MK217280	/	/	/	Pârvulescu et al. 2019
Romania: Damiș, Crișul Negru	APU	148	MT436006	62	MK217275	148_62	25	MT444872	Present study: COI, ITS2; Pârvulescu et al. 2019: 16S
Romania: Damiș, Crișul Negru	APU	148	MT436006	62	MK217276	148_62	/	/	Present study: COI; Pârvulescu et al. 2019: 16S
Romania: Damiș, Crișul Negru	APU	148	MT436006	62	MK217277	148_62	/	/	Present study: COI; Pârvulescu et al. 2019: 16S
Romania: Damiș, Crișul Negru	APU	148	MT436006	62	MK217279	148_62	/	/	Present study: COI; Pârvulescu et al. 2019: 16S
Romania: Răchiteasca, Crisul Repede	APU	148	MT436006	62	MK217284	148_62	26	MT444873	Present study: COI, ITS2; Pârvulescu et al. 2019: 16S
Romania: Răchiteasca, Crisul Repede	APU	148	MT436006	62	MK217278	148_62	/	/	Present study: COI; Pârvulescu et al. 2019: 16S
Romania: Răchiteasca, Crisul Repede	APU	148	MT436006	62	MK217281	148_62	/	/	Present study: COI; Pârvulescu et al. 2019: 16S
Romania: Răchiteasca, Crisul Repede	APU	148	MT436006	62	MK217283	148_62	/	/	Present study: COI; Pârvulescu et al. 2019: 16S
Romania: Răchiteasca, Crisul Repede	APU	148	MT436006	62	MK217285	148_62	/	/	Present study: COI; Pârvulescu et al. 2019: 16S
Romania: Rănușa, Crișul Alb	APU	149	MT436007	61	MK217286	149_61	24	MT444871	Present study: COI, ITS2; Pârvulescu et al. 2019: 16S
Romania: Rănușa, Crișul Alb	APU	149	MT436007	62	MK217288	149_62	24	MT444871	Present study: COI, ITS2; Pârvulescu et al. 2019: 16S
Romania: Rănușa, Crișul Alb	APU	148	MT436006	62	MK217282	148_62	/	/	Present study: COI; Pârvulescu et al. 2019: 16S
Romania: Rănușa, Crișul Alb	APU	149	MT436007	/	/	/	/	/	Present study: COI; Pârvulescu et al. 2019: 16S
Romania: Șoimușurilor, Crisul Negru	APU	148	MT436006	61	MK217287	148_61	25	MT444872	Present study: COI, ITS2; Pârvulescu et al. 2019: 16S
Serbia: Grošnička reka, Kragujevac	SB	33	JF293437	21	JF293388	134_21	/	/	Klobučar et al. 2013
Serbia: Grošnička reka, Kragujevac	SB	/	/	21	JF293388	/	/	/	Klobučar et al. 2013
Serbia: Grošnička reka, Kragujevac	SB	/	/	21	JF293388	/	/	/	Klobučar et al. 2013
Serbia: Grošnička reka, Kragujevac	SB	/	/	/	/	/	7	MT444857	Present study
Serbia: Grošnička reka, Kragujevac	SB	/	/	/	/	/	7	MT444857	Present study
Serbia: Toplodolska reka, Temska	SB	39	JF293443	20	JF293387	39_20	/	/	Klobučar et al. 2013
Serbia: Toplodolska reka, Temska	SB	39	JF293443	20	JF293387	39_20	/	/	Klobučar et al. 2013
Serbia: Toplodolska reka, Temska	SB	63	JF293467	20	JF293387	63_20	/	/	Klobučar et al. 2013
Serbia: Toplodolska reka, Temska	SB	/	/	20	JF293387	/	/	/	Klobučar et al. 2013
Serbia: Toplodolska reka, Temska	SB	/	/	/	/	/	27	MT444865	Present study
Serbia: Toplodolska reka, Temska	SB	/	/	/	/	/	28	MT444866	Present study
Serbia: Toplodolska reka, Temska	SB	/	/	/	/	/	29	MT444867	Present study
Serbia: Unnamed stream, Zlatibor Mountain	SB	40	JF293444	21	JF293388	40_21	/	/	Klobučar et al. 2013
Serbia: Unnamed stream, Zlatibor Mountain	SB	40	JF293444	21	JF293388	40_21	/	/	Klobučar et al. 2013
Serbia: Unnamed stream, Zlatibor Mountain	SB	40	JF293444	21	JF293388	40_21	/	/	Klobučar et al. 2013
Serbia: Unnamed stream, Zlatibor Mountain	SB	40	JF293444	21	JF293388	40_21	/	/	Klobučar et al. 2013
Serbia: Unnamed stream, Zlatibor Mountain	SB	/	/	/	/	/	7	MT444857	Present study
Serbia: Unnamed stream, Zlatibor Mountain	SB	/	/	/	/	/	7	MT444857	Present study
Slovenia: Bača River, Koritnica	CSE	/	/	44	MT438399	/	/	/	Present study
Slovenia: Bača River, Koritnica	CSE	/	/	44	MT438399	/	/	/	Present study
Slovenia: Bača River, Koritnica	CSE	/	/	45	MT534386	/	/	/	Present study
Slovenia: Bača River, Koritnica	CSE	/	/	44	MT438399	/	/	/	Present study
Slovenia: Bača River, Koritnica	CSE	118	MT435976	45	MT534386	118_45	3	MT444855	Present study
Slovenia: Bača River, Kuk	CSE	124	MT435982	44	MT438399	124_44	7	MT444857	Present study
Slovenia: Bača River, Kuk	CSE	125	MT435983	44	MT438399	125_44	/	/	Present study
Slovenia: Bača River, Kuk	CSE	71	AY667121	44	MT438399	71_44	/	/	Present study
Slovenia: Bača River, Kuk	CSE	71	AY667121	44	MT438399	71_44	/	/	Present study
Slovenia: Bača River, Kuk	CSE	/	/	72	MT438405	/	/	/	Present study
Slovenia: Barbarski Stream, Slovenj Gradec	CSE	9	JF293413	44	MT438399	9_44	/	/	Present study
Slovenia: Barbarski Stream, Slovenj Gradec	CSE	9	JF293413	44	MT438399	9_44	/	/	Present study
Slovenia: Barbarski Stream, Slovenj Gradec	CSE	/	/	44	MT438399	/	/	/	Present study
Slovenia: Barbarski Stream, Slovenj Gradec	CSE	/	/	44	MT438399	/	/	/	Present study
Slovenia: Barbarski Stream, Slovenj Gradec	CSE	/	/	44	MT438399	/	/	/	Present study
Slovenia: Baškagrapa, Tolmin	CSE	71	AY667121	/	/	/	/	/	Trontelj et al. 2005
Slovenia: Belca River, Idrijska Bela	CSE	/	/	45	MT534386	/	6	MT444856	Present study
Slovenia: Belca River, Idrijska Bela	CSE	/	/	45	MT534386	/	/	/	Present study
Slovenia: Belca River, Idrijska Bela	CSE	/	/	45	MT534386	/	/	/	Present study
Slovenia: Belca River, Idrijska Bela	CSE	/	/	45	MT534386	/	/	/	Present study
Slovenia: Belca River, Idrijska Bela	CSE	/	/	45	MT534386	/	/	/	Present study
Slovenia: Belica Creek, Kočevje	GK	87	AY667125	/	/	/	/	/	Trontelj et al. 2005
Slovenia: Belica Creek, Kočevje	GK	87	AY667125	/	/	/	/	/	Trontelj et al. 2005
Slovenia: Belica Creek, Kočevje	GK	87	AY667125	/	/	/	/	/	Trontelj et al. 2005
Slovenia: Bohinjska Bela, Bled	CSE	69	AY667124	/	/	/	/	/	Trontelj et al. 2005
Slovenia: Bohinjska Bela, Bled	CSE	69	AY667124	/	/	/	/	/	Trontelj et al. 2005
Slovenia: Curnovščica River, Curnovec	CSE	115	MT435973	4	JF293371	115_4	/	/	Present study
Slovenia: Curnovščica River, Curnovec	CSE	120	MT435978	4	JF293371	120_4	/	/	Present study
Slovenia: Curnovščica River, Curnovec	CSE	121	MT435979	4	JF293371	121_4	/	/	Present study
Slovenia: Curnovščica River, Curnovec	CSE	121	MT435979	4	JF293371	121_4	/	/	Present study
Slovenia: Curnovščica River, Curnovec	CSE	9	JF293413	71	MT438403	9_71	8	MT444858	Present study
Slovenia: Domaček Stream, Morsko	CSE	/	/	45	MT534386	/	/	/	Present study
Slovenia: Domaček Stream, Morsko	CSE	/	/	45	MT534386	/	/	/	Present study
Slovenia: Domaček Stream, Morsko	CSE	113	MT435971	45	MT534386	113_45	/	/	Present study
Slovenia: Domaček Stream, Morsko	CSE	114	MT435972	45	MT534386	114_45	/	/	Present study
Slovenia: Domaček Stream, Morsko	CSE	73	AY667122	45	MT534386	73_45	/	/	Present study
Slovenia: Dovje, Jesenice	CSE	68	AY667142	/	/	/	/	/	Trontelj et al. 2005
Slovenia: Dreta River, Gornji Grad	CSE	108	MT435966	44	MT438399	108_44	/	/	Present study
Slovenia: Dreta River, Gornji Grad	CSE	115	MT435973	44	MT438399	115_44	7	MT444857	Present study
Slovenia: Dreta River, Gornji Grad	CSE	122	MT435980	54	MT438404	122_54	/	/	Present study
Slovenia: Dreta River, Gornji Grad	CSE	9	JF293413	44	MT438399	9_44	/	/	Present study
Slovenia: Dreta River, Gornji Grad	CSE	9	JF293413	44	MT438399	9_44	/	/	Present study
Slovenia: Glinščica Creek, Ljubljana	CSE	76	AY667128	/	/	/	/	/	Trontelj et al. 2005
Slovenia: Gorenji Lazi, Ribnica	CSE	75	AY667144	/	/	/	/	/	Trontelj et al. 2005
Slovenia: Grivački potok, Grivac, Kočevje	GK	86	AY667145	/	/	/	/	/	Trontelj et al. 2005
Slovenia: Helenski Stream, Podpeci	CSE	/	/	44	MT438399	/	/	/	Present study
Slovenia: Helenski Stream, Podpeci	CSE	/	/	44	MT438399	/	/	/	Present study
Slovenia: Helenski Stream, Podpeci	CSE	/	/	44	MT438399	/	/	/	Present study
Slovenia: Helenski Stream, Podpeci	CSE	123	MT435981	44	MT438399	123_44	7	MT444857	Present study
Slovenia: Helenski Stream, Podpeci	CSE	9	JF293413	44	MT438399	9_44	/	/	Present study
Slovenia: Hotenjka Creek, Logatec	CSE	9	AY667127	/	/	/	/	/	Trontelj et al. 2005
Slovenia: Jazbinški potok, Žerjav	CSE	9	AY667127	/	/	/	/	/	Trontelj et al. 2005
Slovenia: Kolpa River near Dolenja Žaga, Kočevje	GK	26	JF293430	/	/	/	/	/	Trontelj et al. 2005
Slovenia: Koričanski Stream, Koritno	CSE	9	JF293413	4	JF293371	9_4	7	MT444857	Present study
Slovenia: Koričanski Stream, Koritno	CSE	/	/	4	JF293371	/	/	/	Present study
Slovenia: Koričanski Stream, Koritno	CSE	/	/	4	JF293371	/	/	/	Present study
Slovenia: Koričanski Stream, Koritno	CSE	/	/	4	JF293371	/	/	/	Present study
Slovenia: Koričanski Stream, Koritno	CSE	124	MT435982	4	JF293371	124_4	/	/	Present study
Slovenia: Lavegraben, Trate	CSE	71	AY667121	4	JF293371	71_4	12	MT444859	Present study
Slovenia: Left tributary of Črmenica River, Verdinek	CSE	/	/	44	MT438399	/	/	/	Present study
Slovenia: Left tributary of Črmenica River, Verdinek	CSE	/	/	44	MT438399	/	/	/	Present study
Slovenia: Left tributary of Črmenica River, Verdinek	CSE	119	MT435977	53	MT438402	119_53	/	/	Present study
Slovenia: Left tributary of Črmenica River, Verdinek	CSE	73	AY667122	44	MT438399	73_44	7	MT444857	Present study
Slovenia: Logatec	CSE	9	AM180947	/	/	/	/	/	Schubart and Huber, 2006
Slovenia: Lučnica River, Luče	CSE	126	MT435984	44	MT438399	126_44	/	/	Present study
Slovenia: Lučnica River, Luče	CSE	126	MT435984	44	MT438399	126_44	/	/	Present study
Slovenia: Lučnica River, Luče	CSE	9	JF293413	44	MT438399	9_44	7	MT444857	Present study
Slovenia: Lučnica River, Luče	CSE	9	JF293413	44	MT438399	9_44	/	/	Present study
Slovenia: Lučnica River, Luče	CSE	9	JF293413	72	MT438405	9_72	/	/	Present study
Slovenia: Rakiški graben, Rakitna	CSE	/	/	44	MT438399	/	/	/	Present study
Slovenia: Rakiški graben, Rakitna	CSE	/	/	44	MT438399	/	16	MT444861	Present study
Slovenia: Rakiški graben, Rakitna	CSE	/	/	44	MT438399	/	/	/	Present study
Slovenia: Rakiški graben, Rakitna	CSE	/	/	44	MT438399	/	/	/	Present study
Slovenia: Rakiški graben, Rakitna	CSE	127	MT435985	/	/	/	/	/	Present study
Slovenia: Rakitna, Ljubljana	CSE	74	AY667126	/	/	/	/	/	Trontelj et al. 2005
Slovenia: Rakitna, Ljubljana	CSE	9	AY667127	/	/	/	/	/	Trontelj et al. 2005
Slovenia: Reka, Logaščica tributary, Logatec	CSE	/	/	38	AM181347	/	/	/	Schubart and Huber, 2006
Slovenia: Reka, Logaščica tributary, Logatec	CSE	/	/	38	AM181347	/	/	/	Schubart and Huber, 2006
Slovenia: Reka, Logaščica tributary, Logatec	CSE	/	/	38	AM181347	/	/	/	Schubart and Huber, 2006
Slovenia: River Cerknica, Cerkno	CSE	73	AY667122	/	/	/	/	/	Trontelj et al. 2005
Slovenia: River Iška, Ljubljana	CSE	9	AY667127	/	/	/	/	/	Trontelj et al. 2005
Slovenia: Srna Grapa River, Gornja Trebuša	CSE	/	/	38	AM181347	/	19	MT444862	Present study
Slovenia: Srna Grapa River, Gornja Trebuša	CSE	/	/	38	AM181347	/	/	/	Present study
Slovenia: Srna Grapa River, Gornja Trebuša	CSE	/	/	38	AM181347	/	/	/	Present study
Slovenia: Srna Grapa River, Gornja Trebuša	CSE	/	/	48	MT438406	/	/	/	Present study
Slovenia: Srna Grapa River, Gornja Trebuša	CSE	/	/	48	MT438406	/	/	/	Present study
Slovenia: Sromljica River, Curnovec	CSE	/	/	4	JF293371	/	20	MT444863	Present study
Slovenia: Sromljica River, Curnovec	CSE	/	/	4	JF293371	/	/	/	Present study
Slovenia: Sromljica River, Curnovec	CSE	115	MT435973	4	JF293371	115_4	/	/	Present study
Slovenia: Sromljica River, Curnovec	CSE	115	MT435973	4	JF293371	115_4	/	/	Present study
Slovenia: Sromljica River, Curnovec	CSE	115	MT435973	52	MT438400	115_52	/	/	Present study
Slovenia: Tributary of Bloščica, Runavščica Stream, Runarsko	CSE	111	MT435969	44	MT438399	111_44	/	/	Present study
Slovenia: Tributary of Bloščica, Runavščica Stream, Runarsko	CSE	111	MT435969	44	MT438399	111_44	/	/	Present study
Slovenia: Tributary of Bloščica, Runavščica Stream, Runarsko	CSE	111	MT435969	44	MT438399	111_44	/	/	Present study
Slovenia: Tributary of Bloščica, Runavščica Stream, Runarsko	CSE	111	MT435969	44	MT438399	111_44	/	/	Present study
Slovenia: Tributary of Bloščica, Runavščica Stream, Runarsko	CSE	112	MT435970	44	MT438399	112_44	/	/	Present study
Slovenia: Tributary of Mura River, Robičevi gozd	CSE	126	MT435984	44	MT438399	126_44	/	/	Present study
Slovenia: unnamed stream tributary of Bloščica River, Mlaka	CSE	/	/	44	MT438399	/	/	/	Present study
Slovenia: unnamed stream tributary of Bloščica River, Mlaka	CSE	/	/	44	MT438399	/	/	/	Present study
Slovenia: unnamed stream tributary of Bloščica River, Mlaka	CSE	107	MT435965	44	MT438399	107_44	/	/	Present study
Slovenia: unnamed stream tributary of Bloščica River, Mlaka	CSE	107	MT435965	44	MT438399	107_44	/	/	Present study
Slovenia: unnamed stream tributary of Bloščica River, Mlaka	CSE	108	MT435966	44	MT438399	108_44	/	/	Present study
Slovenia: unnamed stream tributary of Bloščica River, Mlaka	CSE	109	MT435967	44	MT438399	109_44	/	/	Present study
Slovenia: unnamed stream tributary of Bloščica River, Povirje	CSE	/	/	44	MT438399	/	/	/	Present study
Slovenia: unnamed stream tributary of Bloščica River, Povirje	CSE	/	/	44	MT438399	/	/	/	Present study
Slovenia: unnamed stream tributary of Bloščica River, Povirje	CSE	107	MT435965	44	MT438399	107_44	/	/	Present study
Slovenia: unnamed stream tributary of Bloščica River, Povirje	CSE	110	MT435968	44	MT438399	110_44	/	/	Present study
Slovenia: Zala Creek, Godovič, Idrija	CSE	67	AY667123	/	/	/	/	/	Trontelj et al. 2005
Slovenia: Zamedvejski Stream, Zamedveje	CSE	/	/	45	MT534386	/	7	MT444857	Present study
Slovenia: Zamedvejski Stream, Zamedveje	CSE	/	/	45	MT534386	/	/	/	Present study
Slovenia: Zamedvejski Stream, Zamedveje	CSE	/	/	45	MT534386	/	/	/	Present study
Slovenia: Zamedvejski Stream, Zamedveje	CSE	/	/	45	MT534386	/	/	/	Present study
Slovenia: Zamedvejski Stream, Zamedveje	CSE	128	MT435986	45	MT534386	128_45	/	/	Present study
Slovenia: Zaplana, Logatec	CSE	70	AY667129	/	/	/	/	/	Trontelj et al. 2005
Turkey: Velika, Demirköy, Kirklareli	CSE	64	AY667131	/	/	/	/	/	Trontelj et al. 2005
OUTGROUPS
Croatia: Ardila Creek	A. pallipes	/	/	/	/	/	ARG1	KX370591	Jelić et al. 2016
Croatia: Bracana River	A. pallipes	/	/	/	/	/	BRA1	KX370594	Jelić et al. 2016
Italy: Reponte	A. pallipes	/	/	/	/	/	REP1	KX370597	Jelić et al. 2016
Italy: Lemme	A. pallipes	/	/	/	/	/	LEM1	KX370600	Jelić et al. 2016
Croatia: Ardila Creek	A. pallipes	73	KX369673	93	KX370093	73_93	/	/	Jelić et al. 2016
Croatia: Ardila Creek	A. pallipes	74	KX369674	94	KX370094	74_94	/	/	Jelić et al. 2016
Croatia: Mrežnica River	P. leptodactylus	6	KF181933	1	KF181955	6_1	/	/	Maguire et al. 2014
Croatia: Mrežnica River, Generalski Stol	A. astacus	19	KF888314	10	KF888288	19_10	/	/	Schrimpf et al. 2014

## Sheet: References
Jelić M, Klobučar GI, Grandjean F, Puillandre N, Franjević D, Futo M, et al. Insights into the molecular phylogeny and historical biogeography of the white-clawed crayfish (Decapoda, Astacidae). Mol Phylogenet Evol. 2016;103, 26–40.
Klobučar GIV, Podnar M, Jelić M, Franjević D, Faller M, Štambuk A, et al. Role of the Dinaric Karst (western Balkans) in shaping the phylogeographic structure of the threatened crayfish Austropotamobius torrentium. Freshw Biol. 2013;58:1089–1105.
Pârvulescu L, Pérez-Moreno JL, Panaiotu C, Drăguț L, Schrimpf A, Popovici ID, et al. A journey on plate tectonics sheds light on European crayfish phylogeography. Ecol Evol. 2019;9:1957–1971.
Petrusek A, Pešek P, Leština D, Martin P, Fischer D, Kozak P, Vlach P. Mitochondrial DNA provides evidence of a double origin for the stone crayfish Austropotamobius torrentium in the Elbe basin. Limnologica. 2017;62:77–83.
Schubart CD, Huber MG. Genetic comparisons of German populations of the stone crayfish Austropotamobius torrentium (Crustacea: Astacidae). Bull Fr Pêche Piscic. 2006;380–381:1019–1028.
Trontelj P, MacHino Y, Sket B. Phylogenetic and phylogeographic relationships in the crayfish genus Austropotamobius inferred from mitochondrial COI gene sequences. Mol Phylogenet Evol. 2005;34: 212–226.
