# Supplementary material for: New insights into the genetic diversity of the stone crayfish: taxonomic and conservation implications
Source: BMC Evol Biol. 2020 Nov 6;20:146. doi: 10.1186/s12862-020-01709-1 (PMC7648294; doi:10.1186/s12862-020-01709-1)
Supplement: Supplementary file 3 — Additional file 3: Estimates of evolutionary divergence over sequence pairs of Austropotamobius torrentium. Range values of within and between genetic distances of nine A. torrentium mtDNA phylogroups (ZV—Zeleni Vir; GK—Gorski Kotar; ŽPB—Žumberak, Plitvice and Bjelolasica; LD—Lika and Dalmatia; BAN—Banovina; SB—southern Balkans; CSE—central and southeastern Europe; APU—Apuseni) for COI, 16S rRNA and ITS2. Observed ranges of pairwise patristic distances for COI within and between the phylogroups measured on ML tree are also provided. [file 12862_2020_1709_MOESM3_ESM.xlsx]

## Sheet: Additional file 4
Estimates of evolutionary divergence over sequence pairs. Range values of uncorrected (p) distances (in %) within and between nine A. torrentium mtDNA phylogroups for COI, 16S rRNA and ITS2. Observed ranges of pairwise patristic distances for COI within and between the phylogroups measured on ML tree.
Estimates of evolutionary divergence over sequence pairs. Range values of genetic distances (in %) within and between nine A. torrentium mtDNA phylogroups for COI.
	K2P DISTANCE
		APU	BAN	CSE	GK	KOR	LD	SB	ZV	ŽPB
	APU	1.04-1.04
	BAN	7.66-9.26	0.17-4.09
	CSE	8.05-10.27	5.19-7.72	0.17-3.19
	GK	8.70-9.52	7.54-10.16	7.94-10.75	0.17-1.21
	KOR	8.67-9.46	7.89-10.35	7.30-10.32	8.31-9.34	0.34-1.75
	LD	8.28-9.30	7.15-8.53	6.92-8.70	7.55-8.76	7.16-9.14	0.17-2.10
	SB	7.87-10.48	5.39-8.31	2.27-6.38	7.95-10.59	8.10-11.35	6.56-9.38	0.17-5.40
	ZV	7.70-8.49	7.28-9.49	6.92-9.48	6.35-7.51	9.10-9.99	7.93-9.33	7-30-9.50	0.17-0.69
	ŽPB	7.90-9.52	6.54-9.53	6.95-9.93	6.78-8.17	7.13-8.52	5.23-8.54	7.91-10.12	7.72-9.14	0.17-1.57
	P-DISTANCE
		APU	BAN	CSE	GK	KOR	LD	SB	ZV	ŽPB
	APU	1.03-1.03
	BAN	7.22-8.59	0.17-3.95
	CSE	7.56-9.45	4.98-7.22	0.17-3.09
	GK	8.08-8.76	7.04-9.28	7.39-9.79	0.17-1.20
	KOR	8.08-8.76	7.39-9.45	6.87-9.45	7.73-8.59	0.34-1.72
	LD	7.73-8.59	6.70-7.90	6.53-8.08	7.04-8.08	6.70-8.42	0.17-2.06
	SB	7.39-9.62	5.15-7.73	2.23-6.01	7.39-9.62	7.56-10.31	6.19-8.59	0.17-5.33
	ZV	7.22-7.90	6.87-8.76	6.53-8.76	6.01-7.04	8.42-9.11	7.39-8.59	6.87-8.76	0.17-0.69
	ŽPB	7.39-8.76	6.19-8.76	6.53-9.11	6.36-7.56	6.70-7.90	4.98-7.90	7.39-9.28	7.22-8.42	0.17-1.55
Estimates of evolutionary divergence over sequence pairs. Range values of genetic distances (in %) within and between nine A. torrentium mtDNA phylogroups for 16S rRNA
	K2P DISTANCE
		APU	BAN	CSE	GK	KOR	LD	SB	ZV	ŽPB
	APU	0.22-0.22
	BAN	2.42-2.87	0.22-0.64
	CSE	3.09-4.26	1.49-2.87	0.00-1.97
	GK	4.23-4.71	3.46-3.92	3.24-4.49	0.00-0.21
	KOR	2.64-3.10	1.93-2.81	2.36-3.34	3.02-3.70	0.21-0.42
	LD	2.87-3.33	1.71-2.15	1.71-3.10	3.03-3.47	1.93-2.37	0.21-0.42
	SB	2.64-3.79	1.06-3.03	0.42-3.55	3.24-5.29	1.93-4.16	1.49-3.04	0.00-2.80
	ZV	4.72-5.19	3.69-4.37	3.69-5.17	4.82-5.28	4.60-5.06	3.02-3.47	3.24-5.06	0.21-0.42
	ŽPB	1.97-2.65	1.28-2.37	1.92-2.88	2.80-3.25	0.42-0.85	1.50-1.93	1.49-3.71	3.92-4.60	0.00-0.42
	P-DISTANCE
		APU	BAN	CSE	GK	KOR	LD	SB	ZV	ŽPB
	APU	0.00-0.21
	BAN	2.37-2.80	0.00-0.63
	CSE	3.01-4.10	1.47-2.80	0.00-1.94
	GK	4.08-4.53	3.36-3.79	3.16-4.32	0.00-0.21
	KOR	2.58-3.02	1.89-2.74	2.33-3.24	2.94-3.58	0.00-0.42
	LD	2.80-3.23	1.68-2.11	1.68-3.02	2.95-3.37	1.89-2.32	0.21-0.42
	SB	2.59-3.66	1.05-2.95	0.42-3.44	3.16-5.05	1.89-4.00	1.47-2.95	0.00-2.75
	ZV	4.53-4.96	3.58-4.21	3.58-4.96	4.63-5.05	4.42-4.84	2.96-3.38	3.16-4.84	0.21-0.42
	ŽPB	1.94-2.59	1.26-2.32	1.90-2.81	2.73-3.16	0.42-0.84	1.47-1.89	1.47-3.58	3.79-4.42	0.00-0.42
Estimates of evolutionary divergence over sequence pairs. Range values of genetic distances (in %) within and between nine A. torrentium mtDNA phylogroups for ITS2
	K2P DISTANCE
		APU	BAN	CSE+SB	GK	KOR	LD	ZV	ŽPB
	APU	0.00-0.10
	BAN	0.30-0.40	0.00-0.00
	CSE+SB	0.40-0.80	0.10-0.40	0.00-0.30
	GK	0.60-0.70	0.30-0.30	0.40-0.70	0.00-0.00
	KOR	0.30-0.40	0.00-0.00	0.10-0.40	0.30-0.30	0.00-0.00
	LD	0.40-0.50	0.10-0.10	0.20-0.50	0.40-0.40	0.10-0.10	0.00-0.00
	ZV	0.50-0.60	0.20-0.20	0.30-0.60	0.50-0.50	0.20-0.20	0.30-0.30	0.00-0.00
	ŽPB	0.50-0.80	0.20-0.40	0.30-0.80	0.50-0.70	0.20-0.40	0.30-0.50	0.20-0.40	0.00-0.20
	P-DISTANCE
		APU	BAN	CSE+SB	GK	KOR	LD	ZV	ŽPB
	APU	0.00-0.09
	BAN	0.29-0.39	0.00-0.00
	CSE+SB	0.39-0.79	0.09-0.39	0.00-0.29
	GK	0.59-0.69	0.29-0.29	0.39-0.69	0.00-0.00
	KOR	0.29-0.39	0.00-0.00	0.09-0.39	0.29-0.29	0.00-0.00
	LD	0.39-0.49	0.09-0.09	0.19-0.49	0.39-0.39	0.09-0.09	0.00-0.00
	ZV	0.49-0.59	0.19-0.19	0.29-0.59	0.49-0.49	0.19-0.19	0.29-0.29	0.00-0.00
	ŽPB	0.49-0.79	0.19-0.39	0.29-0.79	0.49-0.69	0.19-0.39	0.29-0.49	0.19-0.39	0.00-0.19
Observed ranges of pairwise patristic distances for COI within and between the phylogroups measured on ML tree.
		APU	BAN	CSE	GK	KOR	LD	SB	ZV	ŽPB
	APU	0.00-0.01
	BAN	0.17-0.19	0.00-0.05
	CSE	0.18-0.20	0.08-0.12	0.00-0.04
	GK	0.14-0.15	0.12-0.16	0.14-0.17	0.00-0.01
	KOR	0.17-0.19	0.12-0.15	0.13-0.16	0.13-0.15	0.00-0.02
	LD	0.16-0.19	0.10-0.15	0.12-0.16	0.12-0.15	0.10-0.14	0.00-0.03
	SB	0.19-0.22	0.08-0.14	0.05-0.09	0.15-0.19	0.14-0.18	0.12-0.18	0.00-0.08
	ZV	0.13-0.14	0.13-0.16	0.15-0.17	0.11-0.12	0.14-0.15	0.13-0.15	0.16-0.19	0.00-0.01
	ŽPB	0.15-0.16	0.10-0.14	0.12-0.15	0.11-0.13	0.11-0.13	0.10-0.13	0.13-0.17	0.12-0.13	0.00-0.02
